# Supplementary material for: Expression of collagen type 1 alpha 1 indicates lymph node metastasis and poor outcomes in squamous cell carcinomas of the lung
Source: PeerJ. 2020 Sep 29;8:e10089. doi: 10.7717/peerj.10089 (PMC7531356; doi:10.7717/peerj.10089)
Supplement: Supplemental Information 2 [file peerj-08-10089-s002.xlsx]

## Sheet: Sheet1
ID	adj.P.Val	P.Value	t	B	logFC	Gene.symbol	Gene.title
A_23_P400449	0.0427	1.04e-06	5.41807	4.57192	1.03141	VAT1L	vesicle amine transport 1 like
A_23_P169819	0.1426	8.73e-06	4.84687	2.88548	0.683385	EPHA3	EPH receptor A3
A_23_P201687	0.1426	1.47e-05	-4.70341	2.47154	-0.555762	HES2	hes family bHLH transcription factor 2
A_23_P419786	0.1426	1.936e-05	4.62686	2.25255	0.47959	ZNF781	zinc finger protein 781
A_23_P42975	0.1426	2.012e-05	4.61617	2.22209	0.448279	PRKAR2B	protein kinase cAMP-dependent type II regulatory subunit beta
A_32_P97169	0.1426	2.083e-05	4.60638	2.19421	0.891686	GPC6	glypican 6
A_23_P151895	0.194	4.21e-05	4.40804	1.63468	1.48382	CILP	cartilage intermediate layer protein
A_24_P942850	0.194	4.381e-05	4.39668	1.60297	0.401239	PGAP1	post-GPI attachment to proteins 1
A_24_P265274	0.194	4.57e-05	4.38465	1.56939	0.477681	COL1A2	collagen type I alpha 2 chain
A_23_P215484	0.194	5.114e-05	4.35247	1.47982	0.564419	CCL26	C-C motif chemokine ligand 26
A_23_P70719	0.194	5.196e-05	4.34793	1.46722	0.62227	LAMA2	laminin subunit alpha 2
A_24_P236235	0.2273	6.978e-05	4.26305	1.23249	0.562345	FLRT2	fibronectin leucine rich transmembrane protein 2
A_23_P159027	0.2273	7.785e-05	4.23137	1.14544	0.52174	ZNF521	zinc finger protein 521
A_24_P554882	0.2273	8.087e-05	4.22034	1.1152	0.434389
A_24_P380022	0.2273	8.875e-05	4.19329	1.0412	0.259162	EIF5A2	eukaryotic translation initiation factor 5A2
A_23_P42358	0.2273	9.65e-05	4.16887	0.9746	0.382726	FHL5	four and a half LIM domains 5
A_23_P42575	0.2273	9.812e-05	4.164	0.96136	0.473683	CALD1	caldesmon 1
A_23_P22596	0.2273	0.00010243	4.15143	0.92717	0.738862	EGFL6	EGF like domain multiple 6
A_23_P303210	0.2273	0.00011289	4.12293	0.84983	0.365536	IKBIP	IKBKB interacting protein
A_23_P158811	0.2273	0.00012523	4.09243	0.76735	0.400902	PRKG1	protein kinase, cGMP-dependent, type I
A_32_P218734	0.2273	0.00013231	4.07619	0.72357	0.593911	COL5A2	collagen type V alpha 2 chain
A_23_P14157	0.2273	0.00013596	4.06816	0.70196	0.406688	DZIP1	DAZ interacting zinc finger protein 1
A_32_P79041	0.2273	0.00013884	4.06195	0.68526	0.655642	AVPR1A	arginine vasopressin receptor 1A
A_32_P22702	0.2273	0.00015734	4.02487	0.5858	0.420163	PSIP1	PC4 and SFRS1 interacting protein 1
A_24_P8116	0.2273	0.00015737	4.02483	0.58569	1.07708	CCDC80	coiled-coil domain containing 80
A_23_P218669	0.2273	0.00016278	-4.01478	0.55881	-0.292729	WFDC5	WAP four-disulfide core domain 5
A_23_P170608	0.2273	0.0001629	4.01456	0.55822	0.691109	TSPYL2	TSPY like 2
A_32_P120330	0.2273	0.00016402	4.01253	0.55278	0.526945
A_23_P361014	0.2273	0.00016409	4.01239	0.55243	0.492243	TSHZ3	teashirt zinc finger homeobox 3
A_24_P277934	0.2273	0.00016604	4.00888	0.54305	0.983633	COL1A2	collagen type I alpha 2 chain
A_32_P212483	0.231	0.00017431	3.9944	0.50441	0.422688	PAK3	p21 (RAC1) activated kinase 3
A_24_P123385	0.2323	0.00019512	3.96069	0.41475	0.640715	MAP1B	microtubule associated protein 1B
A_23_P43810	0.2323	0.00019784	3.95655	0.40376	0.589696	LTBP1	latent transforming growth factor beta binding protein 1
A_24_P203668	0.2323	0.00020099	3.95181	0.39121	0.406474	SP3P	Sp3 transcription factor pseudogene
A_24_P59799	0.2323	0.00020832	3.94107	0.36274	0.672435	CCDC102B	coiled-coil domain containing 102B
A_23_P65678	0.2323	0.00021137	3.93669	0.35117	0.757028	FBN1	fibrillin 1
A_23_P43164	0.2323	0.00021925	3.9257	0.32211	0.781811	SULF1	sulfatase 1
A_24_P347411	0.2323	0.00022322	3.9203	0.30786	1.01808	POSTN	periostin
A_24_P245589	0.2323	0.0002243	3.91885	0.30402	0.510602	PLVAP	plasmalemma vesicle associated protein
A_24_P393312	0.2323	0.00023168	3.90909	0.27829	0.625613	KIRREL	kin of IRRE like (Drosophila)
A_23_P10391	0.2323	0.00023183	3.9089	0.27779	0.713113	COL5A2	collagen type V alpha 2 chain
A_32_P7015	0.2351	0.00024038	-3.89797	0.249	-0.577181	TSPAN15	tetraspanin 15
A_24_P381199	0.2497	0.00026135	3.87268	0.18258	0.452761	TRIM6	tripartite motif containing 6
A_23_P204654	0.2498	0.00026757	3.86555	0.16389	0.486654	KITLG	KIT ligand
A_24_P377144	0.265	0.00029372	3.83723	0.08985	0.457911	ANTXR2	anthrax toxin receptor 2
A_24_P876522	0.265	0.00029671	3.83415	0.08182	0.526785	GPX8	glutathione peroxidase 8 (putative)
A_24_P406601	0.2672	0.00031149	3.81934	0.04323	0.549393	OLFM1	olfactomedin 1
A_24_P40928	0.2672	0.00031415	-3.81675	0.03649	-0.298937
A_32_P117016	0.2672	0.00032213	3.80909	0.01658	0.520654	ALDH1L2	aldehyde dehydrogenase 1 family member L2
A_24_P143171	0.2672	0.00032526	3.80612	0.00888	0.499921	TMEM47	transmembrane protein 47
A_23_P22526	0.2736	0.00034842	3.78508	-0.04569	0.63128	HEPH	hephaestin
A_24_P944788	0.2736	0.00035063	3.78314	-0.05072	0.517974	HGF	hepatocyte growth factor
A_24_P108863	0.2736	0.00035302	3.78105	-0.05611	0.311021	SCML1	sex comb on midleg-like 1 (Drosophila)
A_24_P917384	0.2785	0.00036983	-3.76678	-0.09301	-0.266759	CH17-340M24.3	uncharacterized protein BC009467
A_23_P99515	0.2785	0.00037546	3.76214	-0.10499	1.28464	MEDAG	mesenteric estrogen dependent adipogenesis
A_23_P115261	0.2785	0.00039356	3.74765	-0.14234	0.781608	AGT	angiotensinogen
A_23_P136041	0.2785	0.00039722	3.74479	-0.14968	0.616183	PRKG1	protein kinase, cGMP-dependent, type I
A_23_P163087	0.2785	0.0003985	3.7438	-0.15223	0.889265	NID2	nidogen 2
A_23_P392575	0.2785	0.00040286	3.74045	-0.16086	0.711471	KCNE4	potassium voltage-gated channel subfamily E regulatory subunit 4
A_23_P211212	0.2785	0.00041325	3.73259	-0.18107	0.875946	COL18A1	collagen type XVIII alpha 1 chain
A_23_P391906	0.2785	0.00041469	3.73151	-0.18383	0.38716	TMEM200A	transmembrane protein 200A
A_23_P92042	0.2785	0.00042596	3.72323	-0.20508	0.423866	ITPR1	inositol 1,4,5-trisphosphate receptor type 1
A_23_P208582	0.2785	0.00043084	-3.71971	-0.21411	-0.269853
A_23_P142533	0.2785	0.00043393	3.71749	-0.21979	1.18372	COL3A1	collagen type III alpha 1 chain
A_23_P359052	0.2848	0.00045105	3.70551	-0.25047	0.601154	BOD1L1	biorientation of chromosomes in cell division 1 like 1
A_24_P912021	0.2848	0.00045757	3.70107	-0.26184	0.425139	SOX6	SRY-box 6
A_23_P94736	0.2894	0.0004721	-3.69137	-0.28662	-0.316371	ST6GALNAC4	ST6 N-acetylgalactosaminide alpha-2,6-sialyltransferase 4
A_23_P115597	0.2957	0.00050237	3.67204	-0.33587	0.298464	ANKRD26	ankyrin repeat domain 26
A_23_P303671	0.2957	0.00050356	3.6713	-0.33774	0.518869	ECM2	extracellular matrix protein 2
A_23_P87752	0.2957	0.00052121	3.66057	-0.36504	0.520749	P3H3	prolyl 3-hydroxylase 3
A_23_P160318	0.2957	0.00052599	3.65772	-0.37227	0.594441	COL16A1	collagen type XVI alpha 1 chain
A_23_P216361	0.2957	0.00053077	3.65489	-0.37945	0.493772	COL14A1	collagen type XIV alpha 1 chain
A_23_P211233	0.2957	0.00053614	3.65175	-0.38742	0.777673	COL6A2	collagen type VI alpha 2 chain
A_23_P427760	0.2957	0.00055536	3.64074	-0.41532	0.327737	PIWIL4	piwi like RNA-mediated gene silencing 4
A_24_P795371	0.2957	0.00056065	3.63777	-0.42283	0.440832	NR2F2-AS1	NR2F2 antisense RNA 1
A_23_P99802	0.2957	0.00056235	3.63683	-0.42522	0.705018	FLRT2	fibronectin leucine rich transmembrane protein 2
A_24_P105283	0.2957	0.00056671	3.63441	-0.43135	0.449148	SFPQ	splicing factor proline and glutamine rich
A_23_P56746	0.2957	0.00056803	3.63368	-0.43318	0.707281	FAP	fibroblast activation protein alpha
A_23_P115064	0.2957	0.00057833	3.62805	-0.44742	0.516076	CRABP2	cellular retinoic acid binding protein 2
A_24_P227350	0.2957	0.00058164	3.62626	-0.45194	0.488873
A_23_P212119	0.2957	0.0005831	3.62547	-0.45392	0.702364	GALNT15	polypeptide N-acetylgalactosaminyltransferase 15
A_23_P65789	0.298	0.00059828	3.61741	-0.47427	0.491163	MCTP2	multiple C2 and transmembrane domain containing 2
A_23_P160559	0.298	0.00060878	3.61195	-0.48805	0.58645	ECM1	extracellular matrix protein 1
A_23_P7528	0.298	0.00061862	3.60691	-0.50074	0.611893	DPYSL3	dihydropyrimidinase like 3
A_23_P94030	0.298	0.00064445	3.59403	-0.53312	0.650284	LAMB1	laminin subunit beta 1
A_24_P37903	0.298	0.0006766	3.57868	-0.57166	0.896419	LOX	lysyl oxidase
A_24_P90774	0.298	0.00067918	3.57748	-0.57467	0.464787	UACA	uveal autoantigen with coiled-coil domains and ankyrin repeats
A_23_P38630	0.298	0.00068431	3.5751	-0.58063	0.822981	SSTR2	somatostatin receptor 2
A_24_P330303	0.298	0.00069195	3.57159	-0.58941	0.573454	FRMD6	FERM domain containing 6
A_23_P83976	0.298	0.00069286	3.57118	-0.59045	0.433556
A_23_P452	0.298	0.0006996	3.56811	-0.59811	0.52805	DDR2	discoidin domain receptor tyrosine kinase 2
A_23_P10839	0.298	0.00070337	3.56642	-0.60236	0.370864	2018-09-02	septin 2
A_24_P410809	0.298	0.00070834	3.56419	-0.60793	0.303559	USP34	ubiquitin specific peptidase 34
A_24_P943156	0.298	0.00072336	3.55754	-0.62454	0.278861	MIB1	mindbomb E3 ubiquitin protein ligase 1
A_23_P137097	0.298	0.00073415	3.55285	-0.63625	0.451643	SLC16A2	solute carrier family 16 member 2
A_23_P253958	0.298	0.00073669	3.55176	-0.63898	0.627836	LRRC17	leucine rich repeat containing 17
A_23_P125788	0.298	0.00075491	3.544	-0.6583	0.482874	TCEAL7	transcription elongation factor A like 7
A_23_P67339	0.298	0.00075501	3.54396	-0.65841	0.559597	RCN3	reticulocalbin 3
A_23_P20864	0.298	0.00075556	3.54373	-0.65899	0.687197	ANGPTL2	angiopoietin like 2
A_24_P739344	0.298	0.0007634	3.54045	-0.66715	0.667534	NOX4	NADPH oxidase 4
A_24_P33197	0.298	0.00076352	3.5404	-0.66728	0.316687	RGPD2	RANBP2-like and GRIP domain containing 2
A_23_P138938	0.298	0.00076415	3.54014	-0.66793	0.457332	PGR	progesterone receptor
A_23_P170574	0.298	0.00077014	-3.53766	-0.6741	-0.453619	SNAI3	snail family transcriptional repressor 3
A_32_P68050	0.298	0.00080197	3.52478	-0.70612	0.480166	NEK1	NIMA related kinase 1
A_23_P401904	0.298	0.00080771	3.52251	-0.71176	0.388143	PHF19	PHD finger protein 19
A_24_P128041	0.298	0.00080835	3.52226	-0.71239	0.331078	ATRX	ATRX, chromatin remodeler
A_24_P353905	0.298	0.00082241	3.51676	-0.72602	0.552552	MXRA8	matrix remodeling associated 8
A_24_P270279	0.298	0.00082383	3.51621	-0.72739	0.644467
A_23_P159390	0.298	0.00082531	3.51564	-0.72881	0.346523	TOPBP1	topoisomerase (DNA) II binding protein 1
A_24_P26342	0.298	0.00086784	3.49959	-0.76853	0.322103	BDP1	B double prime 1, subunit of RNA polymerase III transcription initiation factor IIIB
A_24_P941946	0.298	0.00087769	3.49599	-0.77744	0.599104
A_23_P79622	0.298	0.00088494	3.49336	-0.78394	0.427266	FKBP7	FK506 binding protein 7
A_24_P222300	0.298	0.0008852	3.49326	-0.78418	0.599554	FNIP1	folliculin interacting protein 1
A_32_P63013	0.298	0.00088991	3.49157	-0.78836	0.652399	MIR4697HG	MIR4697 host gene
A_23_P52697	0.298	0.00089497	3.48975	-0.79284	0.758483	CD248	CD248 molecule
A_32_P232883	0.298	0.00089537	3.48961	-0.7932	0.347017
A_24_P677471	0.298	0.00089738	3.48889	-0.79497	0.41895	SDAD1P1	SDA1 domain containing 1 pseudogene 1
A_24_P923854	0.298	0.00089745	3.48886	-0.79503	0.56303
A_32_P4199	0.298	0.00089786	3.48872	-0.79539	0.578011	RNF152	ring finger protein 152
A_24_P8350	0.298	0.00090028	3.48785	-0.79753	0.57334	PCNT	pericentrin
A_23_P368154	0.298	0.00090282	3.48695	-0.79975	0.805963	PODN	podocan
A_23_P406355	0.298	0.00091601	3.48231	-0.81121	0.274773	FAM76B	family with sequence similarity 76 member B
A_23_P144369	0.298	0.00091875	3.48135	-0.81356	0.50838	NAP1L5	nucleosome assembly protein 1 like 5
A_23_P160286	0.298	0.00091968	3.48102	-0.81437	1.3725	PRG4	proteoglycan 4
A_23_P360340	0.298	0.00093505	3.47571	-0.82746	0.510087	UACA	uveal autoantigen with coiled-coil domains and ankyrin repeats
A_23_P255331	0.298	0.00095533	3.46882	-0.84441	0.394446	MGARP	mitochondria localized glutamic acid rich protein
A_24_P921366	0.298	0.0009675	3.46475	-0.85441	0.559826	CALD1	caldesmon 1
A_23_P104617	0.298	0.00097759	-3.46142	-0.8626	-0.312562	LARGE2	LARGE xylosyl- and glucuronyltransferase 2
A_24_P340428	0.298	0.0009867	3.45843	-0.86993	0.222603	ATP11B	ATPase phospholipid transporting 11B (putative)
A_23_P48198	0.298	0.00099487	3.45578	-0.87644	0.457159	GLT8D2	glycosyltransferase 8 domain containing 2
A_23_P161706	0.298	0.00100426	3.45275	-0.88386	0.376065
A_24_P273972	0.298	0.0010115	3.45044	-0.88953	0.767505	CFH	complement factor H
A_23_P308800	0.298	0.00101849	3.44822	-0.89497	0.410003	GLS	glutaminase
A_23_P18656	0.298	0.00101905	3.44804	-0.8954	0.494697	SCLT1	sodium channel and clathrin linker 1
A_23_P342275	0.298	0.00102044	3.4476	-0.89647	0.798912	ADAMTS1	ADAM metallopeptidase with thrombospondin type 1 motif 1
A_23_P70818	0.298	0.0010235	3.44664	-0.89884	0.328615	SMO	smoothened, frizzled class receptor
A_23_P130376	0.298	0.00103139	3.44416	-0.90491	0.540027	PIEZO2	piezo type mechanosensitive ion channel component 2
A_23_P122976	0.298	0.0010342	3.44328	-0.90705	0.407709	GNAI1	G protein subunit alpha i1
A_32_P124833	0.298	0.00104453	3.44008	-0.9149	0.580912
A_23_P108342	0.298	0.00105076	3.43816	-0.91959	0.279885	ZNF571	zinc finger protein 571
A_23_P50786	0.298	0.0010581	3.43591	-0.92509	0.404693	CLIP3	CAP-Gly domain containing linker protein 3
A_23_P428260	0.298	0.00106673	3.43329	-0.9315	0.590995	STEAP2	STEAP2 metalloreductase
A_23_P404211	0.298	0.00108124	3.42892	-0.94217	0.446661	FANCM	Fanconi anemia complementation group M
A_23_P406341	0.298	0.00108562	3.42761	-0.94535	0.395079	AFAP1L2	actin filament associated protein 1 like 2
A_23_P110531	0.298	0.00109495	3.42484	-0.95211	0.650184	FST	follistatin
A_24_P398572	0.298	0.00109597	3.42454	-0.95284	0.883932	IGF1	insulin like growth factor 1
A_24_P817236	0.298	0.00110649	3.42145	-0.96038	0.742285	CHRM3	cholinergic receptor muscarinic 3
A_23_P11237	0.298	0.00110695	3.42132	-0.96071	0.438154	TAF1	TATA-box binding protein associated factor 1
A_23_P60227	0.298	0.00111517	-3.41892	-0.96655	-0.429256	CCIN	calicin
A_23_P53623	0.298	0.00113078	-3.41442	-0.97752	-0.333712	P2RX4	purinergic receptor P2X 4
A_32_P88587	0.298	0.00113208	3.41405	-0.97842	0.576837
A_23_P207520	0.298	0.00113713	3.4126	-0.98193	1.15338	COL1A1	collagen type I alpha 1 chain
A_23_P65110	0.298	0.00113906	3.41205	-0.98327	0.387454	RACGAP1	Rac GTPase activating protein 1
A_23_P36700	0.298	0.00114052	-3.41164	-0.98428	-0.273456	TAPBPL	TAP binding protein like
A_23_P218068	0.298	0.00114103	3.41149	-0.98464	0.40666	PLEKHA5	pleckstrin homology domain containing A5
A_32_P74391	0.298	0.00114517	-3.41032	-0.9875	-0.358404	SIRPD	signal regulatory protein delta
A_23_P148807	0.298	0.00115163	3.40849	-0.99193	0.362931	CDC7	cell division cycle 7
A_23_P321949	0.298	0.00115219	3.40834	-0.99232	0.834473	PLA2G2A	phospholipase A2 group IIA
A_23_P62741	0.298	0.00115333	3.40802	-0.99309	0.335143	ADGRL4	adhesion G protein-coupled receptor L4
A_24_P368023	0.2987	0.00116334	3.40521	-0.99991	0.396717	TCAF1	TRPM8 channel associated factor 1
A_23_P31453	0.2993	0.00118124	3.40025	-1.01196	0.782613	STEAP1	six transmembrane epithelial antigen of the prostate 1
A_32_P62090	0.2993	0.0011853	-3.39914	-1.01466	-0.283437
A_23_P122052	0.2993	0.00120637	3.39341	-1.02856	0.602032	GPX8	glutathione peroxidase 8 (putative)
A_32_P183022	0.2993	0.00120832	3.39289	-1.02983	0.35397	ENAH	enabled homolog (Drosophila)
A_32_P235358	0.2993	0.00120923	3.39264	-1.03043	0.524962	LOC100130476	uncharacterized LOC100130476
A_32_P200787	0.2993	0.00121567	-3.39091	-1.03461	-0.29919	TIGD1	tigger transposable element derived 1
A_23_P155360	0.2993	0.00122631	-3.38808	-1.04149	-0.294318	HDAC11	histone deacetylase 11
A_23_P4160	0.2993	0.00123342	-3.38619	-1.04605	-0.295966	NBR2	neighbor of BRCA1 gene 2 (non-protein coding)
A_24_P277155	0.2993	0.00123383	3.38609	-1.04631	0.30666	HLTF	helicase like transcription factor
A_23_P13907	0.2993	0.0012385	3.38486	-1.04929	0.714953	IGF1	insulin like growth factor 1
A_24_P237753	0.3032	0.00126236	-3.37864	-1.06434	-0.304468	NUP188	nucleoporin 188
A_24_P369691	0.3054	0.00128962	3.37167	-1.08117	0.354676
A_23_P52597	0.3054	0.00130011	3.36903	-1.08756	0.381067	C1QTNF4	C1q and tumor necrosis factor related protein 4
A_32_P44099	0.3054	0.00133089	3.36138	-1.106	0.671741	GUCY1A2	guanylate cyclase 1 soluble subunit alpha 2
A_32_P133072	0.3054	0.00133487	3.3604	-1.10836	0.569235	SPON1	spondin 1
A_32_P89709	0.3054	0.00133912	3.35936	-1.11087	0.479262	TPM1	tropomyosin 1 (alpha)
A_24_P806389	0.3054	0.00134213	-3.35863	-1.11263	-0.745107
A_23_P127793	0.3054	0.00134299	3.35842	-1.11314	0.377227	EML3	echinoderm microtubule associated protein like 3
A_32_P39394	0.3054	0.00134408	3.35816	-1.11378	0.416417	GLIS3	GLIS family zinc finger 3
A_23_P33196	0.3054	0.00136042	3.3542	-1.1233	0.556495	COL5A2	collagen type V alpha 2 chain
A_23_P15727	0.3054	0.00136213	3.35379	-1.12429	0.820985	FKBP10	FK506 binding protein 10
A_24_P248345	0.3054	0.00137303	3.35118	-1.13057	0.316107	OLFML2B	olfactomedin like 2B
A_23_P82990	0.3054	0.00138064	3.34937	-1.13493	0.682519	OGN	osteoglycin
A_23_P202013	0.3054	0.0013852	3.34829	-1.13753	0.398233	ZEB1	zinc finger E-box binding homeobox 1
A_24_P93353	0.3054	0.00139917	3.345	-1.14543	0.3142	TTC37	tetratricopeptide repeat domain 37
A_24_P929524	0.3054	0.0014151	-3.34129	-1.15435	-0.259957
A_23_P6099	0.3054	0.00142095	3.33993	-1.1576	0.331999	PLCB1	phospholipase C beta 1
A_23_P217832	0.3054	0.0014292	3.33803	-1.16216	0.350278	FAM129A	family with sequence similarity 129 member A
A_23_P320739	0.3054	0.00144684	3.33401	-1.17182	0.389327	MEF2C	myocyte enhancer factor 2C
A_32_P208403	0.3054	0.00144942	3.33342	-1.17323	0.5048	GNG2	G protein subunit gamma 2
A_23_P34897	0.3054	0.00145745	-3.3316	-1.17758	-0.336904
A_32_P107125	0.3054	0.00147255	-3.32822	-1.18569	-0.284107
A_23_P71328	0.3054	0.00148092	3.32635	-1.19016	0.428295	MATN2	matrilin 2
A_23_P391607	0.3054	0.00148253	-3.32599	-1.19102	-0.261465	ARRDC1	arrestin domain containing 1
A_32_P157465	0.3054	0.00148609	3.32521	-1.1929	0.434288	ZBTB20	zinc finger and BTB domain containing 20
A_24_P35935	0.3054	0.00149559	3.32311	-1.19792	0.342048
A_32_P108636	0.3054	0.0015108	3.31978	-1.20589	0.574287
A_24_P195936	0.3054	0.00151453	3.31897	-1.20783	0.322645
A_32_P176675	0.3054	0.00152096	3.31757	-1.21117	0.524248	FAM92A1	family with sequence similarity 92 member A1
A_23_P65518	0.3054	0.00152441	3.31683	-1.21295	0.50499	DACT1	dishevelled binding antagonist of beta catenin 1
A_23_P59358	0.3054	0.00153325	3.31492	-1.2175	0.308416	CEP57L1	centrosomal protein 57 like 1
A_23_P128574	0.3054	0.00153361	3.31484	-1.21769	0.413741	ENOX1	ecto-NOX disulfide-thiol exchanger 1
A_23_P112554	0.3054	0.00153762	3.31398	-1.21974	0.550088	COL15A1	collagen type XV alpha 1 chain
A_24_P307289	0.3054	0.00153804	-3.31389	-1.21995	-0.43138	TMEM95	transmembrane protein 95
A_24_P912136	0.3054	0.00154035	3.3134	-1.22114	0.324168
A_24_P911906	0.3054	0.00154417	3.31258	-1.22309	0.541887	PCDH17	protocadherin 17
A_23_P218190	0.3054	0.00154999	-3.31134	-1.22605	-0.294789	CAPN3	calpain 3
A_23_P33673	0.3054	0.00156131	3.30894	-1.23178	0.343531	TRIM6	tripartite motif containing 6
A_24_P861099	0.3054	0.00157003	3.3071	-1.23616	0.48413	CASC15	cancer susceptibility candidate 15 (non-protein coding)
A_32_P173862	0.3054	0.00157454	-3.30616	-1.23842	-0.335542	C9orf135-AS1	C9orf135 antisense RNA 1 (head to head)
A_23_P167324	0.3054	0.00158713	3.30353	-1.24469	0.474888	PKD2	polycystin 2, transient receptor potential cation channel
A_24_P104115	0.3054	0.00159137	-3.30265	-1.24679	-0.217434	RHOF	ras homolog family member F, filopodia associated
A_23_P158318	0.3054	0.00159196	3.30252	-1.24708	0.231437	ROR2	receptor tyrosine kinase like orphan receptor 2
A_23_P21618	0.3054	0.00159674	3.30153	-1.24944	0.374704	PDZRN3	PDZ domain containing ring finger 3
A_23_P79272	0.3054	0.00162276	3.29619	-1.26216	0.536025	PDE1A	phosphodiesterase 1A
A_24_P169688	0.3054	0.00162986	-3.29475	-1.2656	-0.279474	MICB	MHC class I polypeptide-related sequence B
A_23_P142335	0.3054	0.00163975	-3.29275	-1.27036	-0.240974	PSG2	pregnancy specific beta-1-glycoprotein 2
A_32_P26464	0.3054	0.00164904	-3.29088	-1.2748	-0.226376	UMODL1-AS1	UMODL1 antisense RNA 1
A_32_P80089	0.3054	0.00165249	3.29019	-1.27645	0.588266	LOC283788	FSHD region gene 1 pseudogene
A_23_P24784	0.3054	0.00166527	-3.28763	-1.28251	-0.564219	TNNI2	troponin I2, fast skeletal type
A_32_P153604	0.3054	0.00166752	-3.28719	-1.28357	-0.279774
A_32_P101031	0.3054	0.00166853	3.28699	-1.28405	0.52797	LYPD1	LY6/PLAUR domain containing 1
A_24_P794631	0.3054	0.00167997	3.28472	-1.28942	0.557919	LSAMP	limbic system-associated membrane protein
A_23_P56328	0.3054	0.00168165	3.28439	-1.29021	0.585288	PLVAP	plasmalemma vesicle associated protein
A_24_P304419	0.3054	0.00168705	3.28333	-1.29273	0.712904	IGF1	insulin like growth factor 1
A_24_P254789	0.3054	0.00169993	3.28081	-1.29872	0.775871	COL14A1	collagen type XIV alpha 1 chain
A_32_P108396	0.3054	0.00170087	3.28063	-1.29915	0.493019
A_23_P25935	0.3054	0.00170582	-3.27966	-1.30143	-0.229812	C14orf1	chromosome 14 open reading frame 1
A_32_P319200	0.3054	0.00172274	-3.27639	-1.3092	-0.383905	GGTLC2	gamma-glutamyltransferase light chain 2
A_23_P73809	0.3054	0.00172441	3.27607	-1.30996	0.231401	LRCH2	leucine rich repeats and calponin homology domain containing 2
A_24_P945396	0.3054	0.00174029	3.27303	-1.31717	0.318536	SF3B3	splicing factor 3b subunit 3
A_32_P197561	0.3054	0.0017483	3.2715	-1.32078	0.487365	EBF1	early B-cell factor 1
A_23_P62387	0.3054	0.00175056	3.27107	-1.3218	0.560669	NUDT11	nudix hydrolase 11
A_23_P156010	0.3054	0.00175777	3.26971	-1.32503	0.358917	PCDHB12	protocadherin beta 12
A_24_P106624	0.3054	0.00179295	3.26312	-1.34061	0.550458	MEOX2	mesenchyme homeobox 2
A_23_P51397	0.3054	0.00179441	3.26285	-1.34125	0.526758	ENAH	enabled homolog (Drosophila)
A_32_P232413	0.3054	0.00179556	3.26264	-1.34175	0.610646	KCNN3	potassium calcium-activated channel subfamily N member 3
A_24_P935491	0.3054	0.00179665	3.26243	-1.34223	0.96434	COL3A1	collagen type III alpha 1 chain
A_23_P73787	0.3054	0.0017998	3.26185	-1.34361	0.328638	NUDT10	nudix hydrolase 10
A_24_P630039	0.3054	0.00180543	3.26082	-1.34606	0.429743	PHIP	pleckstrin homology domain interacting protein
A_23_P47148	0.3054	0.00180575	3.26076	-1.34621	0.764489	NOX4	NADPH oxidase 4
A_32_P140139	0.3054	0.00180925	3.26011	-1.34773	0.619762	F13A1	coagulation factor XIII A chain
A_23_P207596	0.3054	0.00182832	-3.25662	-1.35597	-0.30441	NF1	neurofibromin 1
A_24_P339429	0.3054	0.00184128	3.25427	-1.36152	0.534204	KCNJ12	potassium voltage-gated channel subfamily J member 12
A_23_P350001	0.3054	0.00184488	3.25362	-1.36306	0.550806	GUCY1A2	guanylate cyclase 1 soluble subunit alpha 2
A_24_P497437	0.3054	0.00184604	3.25341	-1.36355	0.997782	LOC283788	FSHD region gene 1 pseudogene
A_23_P91870	0.3054	0.00184965	-3.25276	-1.36509	-0.401215	CHCHD6	coiled-coil-helix-coiled-coil-helix domain containing 6
A_32_P108986	0.3054	0.00185642	-3.25154	-1.36796	-0.256268
A_24_P82142	0.3054	0.00185739	3.25137	-1.36837	0.34642	TCF12	transcription factor 12
A_24_P356930	0.3054	0.00186245	-3.25046	-1.37051	-0.450165	CYP24A1	cytochrome P450 family 24 subfamily A member 1
A_23_P128855	0.3054	0.00187326	-3.24853	-1.37506	-0.339801	SLC39A2	solute carrier family 39 member 2
A_23_P301304	0.3054	0.00187327	3.24853	-1.37507	0.569224	FGFR1	fibroblast growth factor receptor 1
A_23_P6381	0.3054	0.00188697	3.2461	-1.38079	0.371558	MN1	MN1 proto-oncogene, transcriptional regulator
A_23_P407012	0.3054	0.00188814	-3.24589	-1.38128	-0.398465	CSF1	colony stimulating factor 1
A_23_P300033	0.3078	0.00191707	3.24082	-1.39323	0.498391	PDGFRA	platelet derived growth factor receptor alpha
A_32_P186450	0.3078	0.00192961	3.23864	-1.39835	0.423512	SEPT7P2	septin 7 pseudogene 2
A_23_P33356	0.3078	0.00194831	3.23542	-1.40593	1.07987	ADAMTS9	ADAM metallopeptidase with thrombospondin type 1 motif 9
A_23_P30755	0.3078	0.00194943	-3.23523	-1.40638	-0.345236	PTCRA	pre T-cell antigen receptor alpha
A_24_P81695	0.3078	0.00195375	3.23449	-1.40812	0.297208	SNX19	sorting nexin 19
A_23_P369994	0.3078	0.00195579	3.23414	-1.40894	0.456189	DCLK1	doublecortin like kinase 1
A_23_P122863	0.3078	0.00196617	3.23237	-1.4131	0.557919	GRB10	growth factor receptor bound protein 10
A_32_P87568	0.3078	0.00198268	3.22957	-1.41967	0.420653	ENAH	enabled homolog (Drosophila)
A_23_P500390	0.3078	0.00199258	3.22791	-1.42358	0.365889	DONSON	downstream neighbor of SON
A_24_P396650	0.3078	0.00200089	-3.22651	-1.42685	-0.401338	RPS6KA1	ribosomal protein S6 kinase A1
A_24_P930796	0.3078	0.00200537	3.22576	-1.42861	0.37763	VSTM4	V-set and transmembrane domain containing 4
A_23_P61886	0.3078	0.00200754	3.2254	-1.42946	0.439868	TSPAN5	tetraspanin 5
A_32_P144953	0.3078	0.00200912	-3.22514	-1.43007	-0.330687
A_24_P787897	0.3078	0.00202034	3.22327	-1.43445	0.307423	XYLT1	xylosyltransferase 1
A_24_P290927	0.3078	0.00204358	3.21944	-1.44343	0.474997	UBAP2L	ubiquitin associated protein 2 like
A_23_P153964	0.3078	0.00205365	3.2178	-1.44729	0.97681	INHBB	inhibin beta B subunit
A_24_P223124	0.3078	0.00205787	3.21711	-1.44891	0.401565	FNDC3B	fibronectin type III domain containing 3B
A_23_P405287	0.3078	0.00206437	3.21605	-1.45138	0.376565	SEMA3D	semaphorin 3D
A_24_P110983	0.3078	0.00207294	3.21466	-1.45464	0.322499	AKT3	AKT serine/threonine kinase 3
A_23_P203215	0.3078	0.00208059	-3.21342	-1.45753	-0.286619	CXCR5	C-X-C motif chemokine receptor 5
A_32_P220798	0.3078	0.00208119	3.21333	-1.45776	0.598284	CD34	CD34 molecule
A_32_P128603	0.3078	0.00208891	3.21209	-1.46066	0.597356
A_24_P137563	0.3078	0.00209259	3.21149	-1.46204	0.556651	SCLT1	sodium channel and clathrin linker 1
A_23_P19030	0.3078	0.00209277	3.21146	-1.46211	0.485268	ARSI	arylsulfatase family member I
A_24_P607904	0.3078	0.00209788	3.21065	-1.46403	0.369975	ITGA9	integrin subunit alpha 9
A_23_P65696	0.3078	0.0020982	-3.2106	-1.46414	-0.207123	DUOXA2	dual oxidase maturation factor 2
A_24_P296424	0.3079	0.00211314	-3.20821	-1.46972	-0.234685	CLN3	CLN3, battenin
A_24_P417757	0.3079	0.00212368	3.20654	-1.47362	0.409611
A_23_P160438	0.3079	0.00212567	-3.20623	-1.47436	-0.311805	MYOG	myogenin (myogenic factor 4)
A_23_P201193	0.3079	0.00212879	3.20573	-1.47551	0.552915	TSPAN2	tetraspanin 2
A_24_P382187	0.3083	0.002145	3.20318	-1.48147	0.411928	IGFBP4	insulin like growth factor binding protein 4
A_23_P158775	0.3083	0.00215191	-3.2021	-1.48399	-0.323479	UMOD	uromodulin
A_24_P924631	0.3083	0.00215429	3.20173	-1.48486	0.577016
A_24_P879740	0.3094	0.00216889	3.19946	-1.49016	0.426417	MAP1B	microtubule associated protein 1B
A_23_P19182	0.3108	0.00218684	3.19669	-1.49663	0.454068	REEP2	receptor accessory protein 2
A_23_P373119	0.3123	0.00220476	3.19394	-1.50304	0.486235	HMGB3P1	high mobility group box 3 pseudogene 1
A_32_P156322	0.315	0.00223171	3.18985	-1.51257	0.736698	COL6A3	collagen type VI alpha 3 chain
A_24_P256380	0.3158	0.00224485	3.18787	-1.51718	0.398212	WLS	wntless Wnt ligand secretion mediator
A_24_P917026	0.3189	0.00228134	3.18243	-1.52983	0.397106	NF1	neurofibromin 1
A_23_P307563	0.3189	0.00228251	3.18226	-1.53023	0.341423	KALRN	kalirin, RhoGEF kinase
A_23_P133606	0.32	0.0023023	3.17935	-1.537	0.469635	SLC12A2	solute carrier family 12 member 2
A_32_P39944	0.32	0.00230612	3.17879	-1.5383	0.686649
A_23_P39790	0.3205	0.00232205	-3.17646	-1.5437	-0.325033	CD207	CD207 molecule
A_24_P341909	0.3205	0.00233973	3.1739	-1.54965	0.462435	UGGT2	UDP-glucose glycoprotein glucosyltransferase 2
A_23_P166219	0.3205	0.00234543	3.17308	-1.55156	0.358579	GABPA	GA binding protein transcription factor alpha subunit
A_23_P49972	0.3205	0.00235187	3.17215	-1.55371	0.525267	CDC6	cell division cycle 6
A_24_P137501	0.3205	0.0023652	3.17024	-1.55814	0.823362	SFRP2	secreted frizzled related protein 2
A_23_P152305	0.3205	0.00237853	3.16834	-1.56255	0.436805	CDH11	cadherin 11
A_23_P48109	0.3205	0.00239436	-3.16609	-1.56776	-0.297326	NINJ2	ninjurin 2
A_24_P889070	0.3205	0.00241795	3.16277	-1.57545	0.493539	BACE2	beta-site APP-cleaving enzyme 2
A_23_P3177	0.3205	0.00242028	-3.16245	-1.5762	-0.239604	KCNK13	potassium two pore domain channel subfamily K member 13
A_32_P118847	0.3205	0.00242216	3.16219	-1.57681	0.317929	NR2F1-AS1	NR2F1 antisense RNA 1
A_23_P122896	0.3205	0.00242722	-3.16148	-1.57844	-0.313953	TFR2	transferrin receptor 2
A_32_P14610	0.3205	0.00242953	3.16115	-1.57919	0.303817	PDLIM5	PDZ and LIM domain 5
A_23_P167159	0.3205	0.00243154	3.16088	-1.57984	0.763032	SCRG1	stimulator of chondrogenesis 1
A_23_P157963	0.3205	0.0024407	3.1596	-1.58279	0.466647	CNTLN	centlein
A_24_P29876	0.3205	0.00244349	3.15922	-1.58368	0.378855	AGPAT5	1-acylglycerol-3-phosphate O-acyltransferase 5
A_24_P205627	0.3205	0.00244781	3.15862	-1.58507	0.322691	TXLNA	taxilin alpha
A_23_P44466	0.3205	0.00244882	3.15848	-1.58539	0.419542	CCDC102B	coiled-coil domain containing 102B
A_24_P417526	0.3205	0.00245003	3.15831	-1.58578	0.501344	FRG1BP	FSHD region gene 1 family member B, pseudogene
A_23_P81590	0.3205	0.00246982	3.15558	-1.59208	0.867694	PDE6A	phosphodiesterase 6A
A_23_P148990	0.3205	0.00247425	3.15497	-1.59349	0.475585	HMCN1	hemicentin 1
A_23_P350491	0.3205	0.0024773	3.15456	-1.59446	0.343857	MAP4K5	mitogen-activated protein kinase kinase kinase kinase 5
A_23_P90944	0.3205	0.0024808	3.15408	-1.59556	0.420397	SCN7A	sodium voltage-gated channel alpha subunit 7
A_23_P146146	0.3228	0.00250642	-3.15059	-1.60362	-0.909147	ATP6V0D2	ATPase H+ transporting V0 subunit d2
A_32_P201279	0.3231	0.00251893	3.1489	-1.60752	0.602591	FRG1CP	FSHD region gene 1 family member C, pseudogene
A_23_P116037	0.3231	0.00252448	-3.14815	-1.60924	-0.232441	TM7SF2	transmembrane 7 superfamily member 2
A_23_P211039	0.3244	0.00254281	3.1457	-1.61491	0.773397	ADAMTS1	ADAM metallopeptidase with thrombospondin type 1 motif 1
A_23_P136978	0.3258	0.00256863	3.14226	-1.62283	0.593824	SRPX2	sushi repeat containing protein, X-linked 2
A_23_P24244	0.3258	0.00256943	3.14216	-1.62308	0.312538	FAM208B	family with sequence similarity 208 member B
A_23_P27400	0.3279	0.00260176	3.13791	-1.63288	0.92443	HAS1	hyaluronan synthase 1
A_24_P15114	0.3279	0.00261265	3.13648	-1.63615	0.392531	USP37	ubiquitin specific peptidase 37
A_23_P150693	0.3279	0.00261452	3.13624	-1.63671	0.559648	FJX1	four jointed box 1
A_24_P636301	0.3279	0.00261834	3.13574	-1.63785	1.16238	LINC00473	long intergenic non-protein coding RNA 473
A_24_P925109	0.3293	0.00263779	-3.13322	-1.64365	-0.830144
A_23_P321452	0.3293	0.00264536	3.13225	-1.6459	0.273378	PDZD8	PDZ domain containing 8
A_24_P253233	0.3298	0.00266419	3.12983	-1.65145	0.363183	PSPC1	paraspeckle component 1
A_32_P199429	0.3298	0.00267204	3.12883	-1.65376	0.35135
A_24_P157698	0.3298	0.00270347	-3.12484	-1.66292	-0.229486	RELL2	RELT like 2
A_23_P336000	0.3298	0.00270737	-3.12435	-1.66405	-0.281243	RNF207	ring finger protein 207
A_32_P170406	0.3298	0.00271214	3.12375	-1.66542	0.43142	TLN2	talin 2
A_32_P188860	0.3298	0.00271797	3.12302	-1.66711	0.708649	IL17RD	interleukin 17 receptor D
A_32_P184488	0.3298	0.0027232	3.12236	-1.66861	0.509109	PHLDB3	pleckstrin homology like domain family B member 3
A_23_P409489	0.3298	0.00273917	-3.12037	-1.67319	-0.70088	DNTT	DNA nucleotidylexotransferase
A_24_P407373	0.3298	0.0027642	-3.11726	-1.68032	-0.195741	TCL6	T-cell leukemia/lymphoma 6 (non-protein coding)
A_24_P199484	0.3298	0.00279749	3.11317	-1.68969	0.302072	ANGPTL1	angiopoietin like 1
A_23_P316974	0.3298	0.00280127	3.11271	-1.69075	0.297772	SYNJ2	synaptojanin 2
A_23_P371966	0.3298	0.00280463	3.1123	-1.69169	0.337548	FAM171B	family with sequence similarity 171 member B
A_23_P431310	0.3298	0.00280591	-3.11214	-1.69204	-0.247409	RASGRP4	RAS guanyl releasing protein 4
A_23_P164596	0.3298	0.00281014	-3.11163	-1.69322	-0.724074	SIGLEC12	sialic acid binding Ig like lectin 12 (gene/pseudogene)
A_32_P149251	0.3298	0.00281837	3.11063	-1.69551	0.366236	DNAJC18	DnaJ heat shock protein family (Hsp40) member C18
A_23_P208030	0.3298	0.00284023	3.10799	-1.70156	0.994411	SYT4	synaptotagmin 4
A_23_P217319	0.3298	0.00284286	3.10767	-1.70228	0.41834	FGF13	fibroblast growth factor 13
A_32_P28365	0.3298	0.00285488	3.10623	-1.70559	0.386447	NASP	nuclear autoantigenic sperm protein
A_24_P417474	0.3298	0.00286342	3.1052	-1.70793	0.377047	TIA1	TIA1 cytotoxic granule-associated RNA binding protein
A_32_P210691	0.3298	0.00286915	-3.10452	-1.70949	-0.417785
A_32_P138178	0.3298	0.00287601	3.1037	-1.71136	0.452334
A_23_P79999	0.3298	0.00288778	-3.1023	-1.71456	-0.243165	ENTPD6	ectonucleoside triphosphate diphosphohydrolase 6 (putative)
A_23_P58082	0.3298	0.00290247	3.10057	-1.71853	0.830227	CCDC80	coiled-coil domain containing 80
A_23_P122615	0.3298	0.00291079	3.09958	-1.72077	0.278985	PNISR	PNN interacting serine and arginine rich protein
A_24_P417904	0.3298	0.00291667	-3.09889	-1.72235	-0.252014	SH2D4B	SH2 domain containing 4B
A_24_P67142	0.3298	0.00291831	3.0987	-1.72279	0.329813	SON	SON DNA binding protein
A_23_P304716	0.3298	0.00293143	-3.09716	-1.7263	-0.501336	HES2	hes family bHLH transcription factor 2
A_24_P936221	0.3298	0.00293797	-3.0964	-1.72804	-0.484543	LOC100130916	HSAL5836
A_32_P112592	0.3298	0.00294574	3.09549	-1.73011	0.465823	LINC01140	long intergenic non-protein coding RNA 1140
A_32_P158253	0.3298	0.00295131	-3.09485	-1.73159	-0.290871
A_23_P89509	0.3298	0.00296448	3.09332	-1.73507	0.451656	SPAG5	sperm associated antigen 5
A_32_P486693	0.3298	0.0029736	-3.09226	-1.73747	-0.415721	NRIP3	nuclear receptor interacting protein 3
A_23_P65000	0.3298	0.00297368	3.09225	-1.7375	0.363896	FAM216A	family with sequence similarity 216 member A
A_24_P219920	0.3298	0.00297523	-3.09208	-1.7379	-0.28588	FEM1A	fem-1 homolog A
A_24_P752416	0.3298	0.0029816	-3.09134	-1.73958	-0.307855
A_23_P166087	0.3298	0.00298932	3.09045	-1.7416	0.560308	RASSF2	Ras association domain family member 2
A_32_P103614	0.3298	0.00301636	-3.08736	-1.74864	-0.32473	NEBL-AS1	NEBL antisense RNA 1
A_24_P21056	0.3298	0.00301997	3.08695	-1.74958	0.323119	PHF14	PHD finger protein 14
A_32_P92505	0.3298	0.00302009	3.08694	-1.74961	0.285617	LCLAT1	lysocardiolipin acyltransferase 1
A_23_P34800	0.3298	0.00302483	3.0864	-1.75084	0.413056	NASP	nuclear autoantigenic sperm protein
A_23_P144476	0.3298	0.00302622	3.08624	-1.7512	0.476814	SPRY1	sprouty RTK signaling antagonist 1
A_23_P200928	0.3298	0.00302863	3.08597	-1.75182	0.386412	NID1	nidogen 1
A_23_P57364	0.3298	0.00304354	-3.08428	-1.75566	-0.260394	TFF2	trefoil factor 2
A_23_P419254	0.3298	0.00304736	3.08385	-1.75664	0.717708	DIAPH3	diaphanous related formin 3
A_23_P216429	0.3298	0.00305366	3.08314	-1.75826	0.791606	ASPN	asporin
A_24_P25247	0.3298	0.0030675	-3.08159	-1.7618	-0.248427	LOC100131232	uncharacterized LOC100131232
A_23_P211699	0.3298	0.00306875	-3.08144	-1.76212	-0.227564
A_23_P206212	0.3298	0.00306931	3.08138	-1.76226	0.794493	THBS1	thrombospondin 1
A_24_P871208	0.3298	0.00307393	-3.08086	-1.76343	-0.218964
A_23_P382302	0.3298	0.00307426	3.08083	-1.76352	0.481704	RIF1	replication timing regulatory factor 1
A_23_P216023	0.3298	0.00308173	3.07999	-1.76542	0.433045	ANGPT1	angiopoietin 1
A_23_P5983	0.3298	0.00308337	3.07981	-1.76583	0.551261	PLTP	phospholipid transfer protein
A_23_P318938	0.3298	0.00308673	-3.07944	-1.76669	-0.268969	TMEM52B	transmembrane protein 52B
A_23_P218928	0.3298	0.00309117	3.07894	-1.76781	0.574522	FAM198B	family with sequence similarity 198 member B
A_23_P41664	0.3298	0.00309465	3.07855	-1.76869	0.573357	LRRC70	leucine rich repeat containing 70
A_32_P221437	0.3298	0.00310392	-3.07753	-1.77103	-0.339907
A_24_P919150	0.3298	0.00311605	-3.07618	-1.77408	-0.190145	ACAN	aggrecan
A_24_P320526	0.3298	0.00311656	-3.07613	-1.77421	-0.256418	C6orf106	chromosome 6 open reading frame 106
A_24_P41042	0.3298	0.00312329	-3.07538	-1.77589	-0.222611	RITA1	RBPJ interacting and tubulin associated 1
A_23_P62115	0.33	0.0031326	3.07436	-1.77822	0.709203	TIMP1	TIMP metallopeptidase inhibitor 1
A_23_P323685	0.3313	0.0031608	3.07127	-1.78523	0.384404	HIST1H4H	histone cluster 1, H4h
A_24_P579439	0.3313	0.00316282	-3.07105	-1.78573	-0.227139
A_23_P54809	0.3313	0.00317923	-3.06927	-1.78977	-0.280268	CLDN9	claudin 9
A_24_P259192	0.3313	0.00318977	-3.06813	-1.79236	-0.23415	SH3BP1	SH3 domain binding protein 1
A_24_P126139	0.3313	0.00322029	3.06484	-1.79981	0.323874	RAB9B	RAB9B, member RAS oncogene family
A_32_P119174	0.3313	0.00324458	3.06225	-1.80568	0.307587	CENPP	centromere protein P
A_24_P355246	0.3313	0.00324951	3.06173	-1.80687	0.475125	PCSK5	proprotein convertase subtilisin/kexin type 5
A_24_P932909	0.3313	0.00325408	-3.06124	-1.80797	-0.255059
A_24_P921933	0.3313	0.00325497	3.06115	-1.80818	0.290139	SRSF1	serine and arginine rich splicing factor 1
A_23_P340698	0.3313	0.00326365	-3.06023	-1.81026	-0.629833	MMP12	matrix metallopeptidase 12
A_32_P168701	0.3313	0.00327627	-3.0589	-1.81328	-0.501769
A_24_P314477	0.3313	0.00328254	3.05823	-1.81477	0.763391	TUBB2B	tubulin beta 2B class IIb
A_24_P49267	0.3313	0.00330015	-3.05639	-1.81895	-0.68918
A_23_P348894	0.3313	0.00331918	3.0544	-1.82345	0.208004	SEC23A	Sec23 homolog A, coat complex II component
A_23_P337767	0.3313	0.00333329	3.05293	-1.82676	0.41729	ENAH	enabled homolog (Drosophila)
A_23_P13493	0.3313	0.00333409	-3.05285	-1.82695	-0.239057	OR51E1	olfactory receptor family 51 subfamily E member 1
A_24_P921719	0.3313	0.00334672	-3.05154	-1.82991	-0.558536
A_32_P183451	0.3313	0.00335422	-3.05077	-1.83165	-0.240884
A_24_P391468	0.3313	0.00335624	3.05056	-1.83212	0.506179	ENOX2	ecto-NOX disulfide-thiol exchanger 2
A_23_P154037	0.3313	0.0033575	3.05043	-1.83242	0.398582	AOX1	aldehyde oxidase 1
A_24_P41530	0.3313	0.0033582	3.05036	-1.83258	0.503166
A_23_P323930	0.3313	0.00335989	3.05018	-1.83297	0.583654	TSPAN5	tetraspanin 5
A_24_P904845	0.3313	0.00337222	3.04892	-1.83584	0.607847
A_23_P129967	0.3313	0.00337338	3.0488	-1.8361	0.425357	C17orf53	chromosome 17 open reading frame 53
A_32_P125338	0.3313	0.00337667	3.04846	-1.83687	0.733585	FAM43B	family with sequence similarity 43 member B
A_24_P225604	0.3313	0.00339418	3.04667	-1.84091	0.236696	DNAJC10	DnaJ heat shock protein family (Hsp40) member C10
A_23_P202715	0.3313	0.00339977	3.0461	-1.84219	0.251557	PHF21A	PHD finger protein 21A
A_24_P222139	0.3313	0.00342222	-3.04382	-1.84733	-0.284014
A_23_P163787	0.3313	0.00343451	3.04258	-1.85013	0.597802	MMP2	matrix metallopeptidase 2
A_23_P90612	0.3313	0.00344567	3.04146	-1.85267	0.338345	MCM6	minichromosome maintenance complex component 6
A_23_P62371	0.3313	0.00344621	-3.0414	-1.85279	-0.177771	TAZ	tafazzin
A_24_P115287	0.3313	0.00345678	3.04034	-1.85518	0.45741	LOC101927550	uncharacterized LOC101927550
A_32_P223464	0.3313	0.0034617	-3.03985	-1.85629	-0.331029	C2orf66	chromosome 2 open reading frame 66
A_23_P117146	0.3313	0.00346625	-3.03939	-1.85732	-0.187172	PRDM4	PR/SET domain 4
A_24_P266285	0.3313	0.00347228	-3.03879	-1.85868	-0.176183	IQCE	IQ motif containing E
A_24_P348791	0.3313	0.00349463	-3.03656	-1.86369	-0.705977
A_24_P110887	0.3313	0.00350853	3.03518	-1.86679	0.489042	USF3	upstream transcription factor family member 3
A_23_P133656	0.3313	0.00351273	3.03477	-1.86772	0.656953	LAMA4	laminin subunit alpha 4
A_23_P26582	0.3313	0.00351417	-3.03463	-1.86805	-0.228116	GNAO1	G protein subunit alpha o1
A_23_P352484	0.3313	0.00351765	3.03429	-1.86882	0.5319	DOK6	docking protein 6
A_24_P225308	0.3313	0.00352014	3.03404	-1.86937	0.274846	ARID4B	AT-rich interaction domain 4B
A_23_P73559	0.3313	0.00352615	-3.03345	-1.8707	-0.424413	FGD1	FYVE, RhoGEF and PH domain containing 1
A_23_P204879	0.3313	0.00352884	3.03318	-1.8713	0.346221	CAB39L	calcium binding protein 39 like
A_23_P408376	0.3313	0.00353204	3.03287	-1.872	0.367831	HSPA12A	heat shock protein family A (Hsp70) member 12A
A_23_P90743	0.3313	0.0035363	-3.03245	-1.87295	-0.237621	REG1A	regenerating family member 1 alpha
A_32_P186474	0.3313	0.00353776	3.03231	-1.87327	0.330269	RACGAP1	Rac GTPase activating protein 1
A_24_P350941	0.3313	0.00353893	-3.03219	-1.87353	-0.73036
A_32_P215404	0.3313	0.00355446	-3.03067	-1.87695	-0.367518
A_24_P520799	0.3313	0.00357949	-3.02823	-1.88242	-0.640146	IGSF11-AS1	IGSF11 antisense RNA 1
A_32_P148075	0.3313	0.00358225	3.02797	-1.88303	0.355661
A_23_P42251	0.3313	0.00359161	-3.02706	-1.88507	-0.193192	PRR3	proline rich 3
A_23_P60146	0.3313	0.00359661	3.02657	-1.88615	0.679714	PDGFRL	platelet derived growth factor receptor like
A_23_P83298	0.3313	0.00361153	3.02514	-1.88938	0.55098	PRRX2	paired related homeobox 2
A_23_P47616	0.3313	0.00361196	3.02509	-1.88948	0.372092	FOLH1	folate hydrolase (prostate-specific membrane antigen) 1
A_23_P256334	0.3313	0.00361287	3.02501	-1.88967	0.635856	ITGA1	integrin subunit alpha 1
A_24_P382724	0.3313	0.00361953	-3.02437	-1.89111	-0.221753	TUG1	taurine up-regulated 1 (non-protein coding)
A_32_P6107	0.3313	0.00362141	3.02419	-1.89152	0.415242
A_24_P178503	0.3313	0.00362731	3.02362	-1.89279	0.422164	ABCC9	ATP binding cassette subfamily C member 9
A_32_P148538	0.3313	0.00363544	3.02284	-1.89454	0.511998	PLPPR4	phospholipid phosphatase related 4
A_24_P11436	0.3313	0.00363981	-3.02242	-1.89547	-0.291931	TTC22	tetratricopeptide repeat domain 22
A_23_P210811	0.3313	0.00364222	3.02219	-1.89599	0.392838	CD93	CD93 molecule
A_23_P111888	0.3313	0.00365669	3.02081	-1.89908	0.724079	CTHRC1	collagen triple helix repeat containing 1
A_23_P140170	0.3313	0.00365936	3.02056	-1.89965	0.295009	SEC23A	Sec23 homolog A, coat complex II component
A_24_P397247	0.3313	0.00367066	3.01949	-1.90206	0.410364	SDAD1	SDA1 domain containing 1
A_23_P111797	0.3313	0.00367325	-3.01924	-1.90261	-0.234516	LOC84214	uncharacterized LOC84214
A_23_P50374	0.3313	0.00368777	-3.01787	-1.90569	-0.332629	OSCAR	osteoclast associated, immunoglobulin-like receptor
A_24_P290585	0.3313	0.00370214	3.01651	-1.90873	0.505977	UACA	uveal autoantigen with coiled-coil domains and ankyrin repeats
A_24_P349896	0.3313	0.00370578	3.01617	-1.90949	0.484262
A_24_P528938	0.3313	0.00371299	-3.0155	-1.91101	-0.276409
A_23_P127781	0.3313	0.00375119	3.01193	-1.919	0.431215	SCGB1D1	secretoglobin family 1D member 1
A_24_P743424	0.3313	0.00375675	-3.01141	-1.92015	-0.242692
A_24_P49411	0.3313	0.0037717	-3.01003	-1.92325	-0.225384	DEF8	differentially expressed in FDCP 8 homolog
A_23_P39171	0.3313	0.00378572	3.00873	-1.92615	0.391413	GALP	galanin like peptide
A_23_P144980	0.3313	0.00378956	3.00838	-1.92694	0.310102	PIK3R1	phosphoinositide-3-kinase regulatory subunit 1
A_23_P70448	0.3313	0.00379605	3.00778	-1.92827	0.979046	HIST1H1A	histone cluster 1, H1a
A_24_P180383	0.3313	0.00381567	3.00598	-1.9323	0.252867	NIPBL	NIPBL, cohesin loading factor
A_24_P20292	0.3313	0.00382599	-3.00504	-1.9344	-0.467231	B3GNT7	UDP-GlcNAc:betaGal beta-1,3-N-acetylglucosaminyltransferase 7
A_23_P43238	0.3313	0.00383781	-3.00396	-1.93681	-0.276997	NAPRT	nicotinate phosphoribosyltransferase
A_24_P196592	0.3313	0.00384436	-3.00337	-1.93814	-0.260182	MMP28	matrix metallopeptidase 28
A_32_P232214	0.3313	0.00384576	3.00324	-1.93842	0.439224	TRABD2B	TraB domain containing 2B
A_32_P171386	0.3313	0.00385007	3.00285	-1.9393	0.980136
A_23_P394605	0.3313	0.00386723	3.0013	-1.94277	0.280423	SEC24A	SEC24 homolog A, COPII coat complex component
A_23_P10564	0.3313	0.00388206	-2.99996	-1.94575	-0.664978
A_24_P156288	0.3313	0.00389129	2.99913	-1.9476	0.318423	GZF1	GDNF inducible zinc finger protein 1
A_24_P174793	0.3313	0.00389288	2.99899	-1.94792	0.476803	PCSK1	proprotein convertase subtilisin/kexin type 1
A_24_P28977	0.3313	0.00389302	2.99898	-1.94795	0.340936	TRPC1	transient receptor potential cation channel subfamily C member 1
A_23_P29816	0.3313	0.00389779	-2.99855	-1.94891	-0.419602	PLA1A	phospholipase A1 member A
A_23_P395632	0.3313	0.00390158	-2.99821	-1.94966	-0.288654	R3HDML	R3H domain containing like
A_23_P384127	0.3313	0.00390648	-2.99777	-1.95064	-0.228807
A_23_P500844	0.3313	0.00390727	2.9977	-1.9508	0.640224	PDE5A	phosphodiesterase 5A
A_24_P53282	0.3313	0.00392626	2.996	-1.95458	0.247761	CPD	carboxypeptidase D
A_24_P229536	0.3313	0.00392733	2.99591	-1.9548	0.447665	MIR99AHG	mir-99a-let-7c cluster host gene
A_23_P352435	0.3313	0.0039361	-2.99513	-1.95653	-0.416868	RGS12	regulator of G-protein signaling 12
A_23_P158593	0.3313	0.00393747	2.99501	-1.95681	0.474761	COL5A1	collagen type V alpha 1 chain
A_23_P143147	0.3313	0.00395384	2.99356	-1.96004	0.265009	TCFL5	transcription factor like 5
A_23_P120809	0.3313	0.00395783	-2.9932	-1.96083	-0.375614
A_24_P786912	0.3313	0.00395842	-2.99315	-1.96094	-0.418078
A_23_P428287	0.3313	0.00395873	2.99312	-1.96101	0.813371	GJC1	gap junction protein gamma 1
A_24_P401981	0.3313	0.00396144	-2.99288	-1.96154	-0.55021	LOC100288069	uncharacterized LOC100288069
A_23_P165927	0.3313	0.00396788	2.99232	-1.96281	0.526018	STMN3	stathmin 3
A_23_P340271	0.3313	0.00397052	-2.99208	-1.96332	-0.303713	LMX1A	LIM homeobox transcription factor 1 alpha
A_24_P50862	0.3313	0.00398962	-2.9904	-1.96707	-0.584387
A_24_P106794	0.3313	0.00400097	2.98941	-1.96928	0.353888	NUDCD1	NudC domain containing 1
A_32_P124978	0.3313	0.00400382	-2.98916	-1.96984	-0.343587
A_24_P32920	0.3313	0.00400973	-2.98864	-1.97099	-0.230264
A_23_P79482	0.3313	0.00402039	2.98771	-1.97306	0.371126	CHN1	chimerin 1
A_24_P402242	0.3313	0.00402126	2.98764	-1.97323	0.799673	COL3A1	collagen type III alpha 1 chain
A_23_P144916	0.3313	0.0040268	2.98715	-1.9743	0.831458	GFPT2	glutamine-fructose-6-phosphate transaminase 2
A_23_P436526	0.3313	0.00402971	-2.9869	-1.97486	-0.174765	SLC25A42	solute carrier family 25 member 42
A_23_P153958	0.3313	0.0040404	2.98597	-1.97693	0.663404	INHBB	inhibin beta B subunit
A_23_P112820	0.3313	0.00404195	-2.98584	-1.97723	-0.299305	S1PR3	sphingosine-1-phosphate receptor 3
A_23_P57760	0.3313	0.00405655	2.98457	-1.98004	0.241005	PXYLP1	2-phosphoxylose phosphatase 1
A_32_P112623	0.3313	0.00405659	2.98457	-1.98005	0.405265	FAM27E3	family with sequence similarity 27 member E3
A_24_P213715	0.3313	0.00406446	-2.98389	-1.98156	-0.671088
A_23_P421011	0.332	0.00408202	2.98238	-1.98492	0.464577	KAZALD1	Kazal type serine peptidase inhibitor domain 1
A_23_P70968	0.3341	0.00411736	2.97936	-1.99164	0.557203	HOXA7	homeobox A7
A_23_P114172	0.3341	0.00413204	2.97811	-1.99441	0.268097	TBC1D8B	TBC1 domain family member 8B
A_23_P422178	0.3341	0.00413399	2.97794	-1.99478	0.400674	CUL4B	cullin 4B
A_23_P215897	0.3341	0.00415463	2.9762	-1.99866	0.36358	RNF19A	ring finger protein 19A, RBR E3 ubiquitin protein ligase
A_32_P71171	0.3341	0.00415557	2.97612	-1.99883	0.494728
A_24_P896381	0.3341	0.00416276	-2.97551	-2.00018	-0.197672	CCDC57	coiled-coil domain containing 57
A_23_P76006	0.3341	0.00416856	2.97502	-2.00127	0.455909	SERPINH1	serpin family H member 1
A_23_P374104	0.3341	0.00417765	2.97425	-2.00297	0.558646	ANGPTL2	angiopoietin like 2
A_32_P212373	0.3341	0.00417998	2.97406	-2.0034	0.452888
A_23_P132185	0.3341	0.00419967	2.97241	-2.00706	0.295596	SCARF2	scavenger receptor class F member 2
A_23_P156826	0.3341	0.00420972	-2.97157	-2.00893	-0.617847	ADTRP	androgen dependent TFPI regulating protein
A_32_P167176	0.3341	0.00421818	2.97086	-2.01049	0.828348
A_24_P914797	0.3341	0.00422357	2.97042	-2.01148	0.542325
A_23_P157316	0.3341	0.0042348	-2.96948	-2.01355	-0.2732	C7orf34	chromosome 7 open reading frame 34
A_32_P48842	0.3341	0.00424639	2.96852	-2.01568	0.398709	SMIM10	small integral membrane protein 10
A_32_P102224	0.3341	0.00425003	2.96822	-2.01635	0.342446
A_23_P93122	0.3341	0.00426534	-2.96696	-2.01915	-0.291676	MEP1A	meprin A subunit alpha
A_32_P391586	0.3341	0.00426535	2.96695	-2.01915	0.395237
A_23_P319520	0.3341	0.00426908	-2.96665	-2.01983	-0.265867	TSNARE1	t-SNARE domain containing 1
A_24_P415624	0.3341	0.00428829	-2.96507	-2.02333	-0.387116	MLXIP	MLX interacting protein
A_24_P366787	0.3341	0.00429049	-2.96489	-2.02373	-0.231838	LINC00982	long intergenic non-protein coding RNA 982
A_24_P75879	0.3341	0.00430301	2.96386	-2.026	0.383273	SEPT7P2	septin 7 pseudogene 2
A_32_P31666	0.3341	0.0043114	2.96318	-2.02752	0.246358
A_24_P250765	0.3341	0.00432327	2.96221	-2.02966	0.39427	PRKG1	protein kinase, cGMP-dependent, type I
A_23_P99559	0.3341	0.0043419	2.96069	-2.03301	0.209925	PAPOLA	poly(A) polymerase alpha
A_24_P914348	0.3341	0.00434424	2.9605	-2.03343	0.675915	KIAA0226L	KIAA0226 like
A_23_P128744	0.3341	0.00434684	2.96029	-2.0339	0.705433	BDKRB1	bradykinin receptor B1
A_23_P29723	0.3341	0.00435537	-2.9596	-2.03542	-0.289868	SGO1	shugoshin 1
A_23_P422144	0.3341	0.00436815	2.95857	-2.0377	0.666397	FAM43A	family with sequence similarity 43 member A
A_24_P856273	0.3341	0.00437362	2.95813	-2.03868	0.411465
A_32_P100430	0.3341	0.00438135	-2.95751	-2.04005	-0.217132
A_24_P944253	0.3341	0.00439035	-2.95678	-2.04165	-0.373818	KLHL6	kelch like family member 6
A_24_P289106	0.3341	0.00439228	-2.95663	-2.04199	-0.272827	WASH3P	WAS protein family homolog 3 pseudogene
A_23_P167401	0.3341	0.00440729	2.95543	-2.04465	0.236089	PCDHB11	protocadherin beta 11
A_23_P114740	0.3341	0.00441733	2.95462	-2.04642	0.610905	CFH	complement factor H
A_24_P65373	0.3341	0.00442004	-2.95441	-2.0469	-0.265971	ITGA2B	integrin subunit alpha 2b
A_24_P812882	0.3341	0.0044237	-2.95412	-2.04754	-0.64677
A_24_P784478	0.3341	0.00442753	-2.95381	-2.04822	-0.516561
A_23_P43095	0.3341	0.00445265	2.95181	-2.05262	0.734545	ZFHX4	zinc finger homeobox 4
A_23_P204170	0.3341	0.0044597	2.95126	-2.05386	0.30107	TMPO	thymopoietin
A_24_P278192	0.3341	0.0044598	-2.95125	-2.05387	-0.209672	AK1	adenylate kinase 1
A_24_P178618	0.3341	0.00446275	2.95102	-2.05439	0.571099	AHNAK2	AHNAK nucleoprotein 2
A_23_P148556	0.3341	0.0044735	-2.95017	-2.05626	-0.226843	ABCD1	ATP binding cassette subfamily D member 1
A_32_P80678	0.3341	0.00448862	2.94898	-2.05889	0.377346	ADAM9	ADAM metallopeptidase domain 9
A_23_P252132	0.3341	0.00449543	2.94844	-2.06007	0.450969	PTPRD	protein tyrosine phosphatase, receptor type D
A_32_P22364	0.3341	0.00451177	-2.94716	-2.06289	-0.405796
A_24_P20630	0.3341	0.00452415	2.94619	-2.06503	0.390676	LEF1	lymphoid enhancer binding factor 1
A_23_P160025	0.3341	0.00452432	2.94618	-2.06506	0.342921	IFI16	interferon gamma inducible protein 16
A_23_P372923	0.3341	0.00454021	2.94494	-2.06779	0.341005	FGFR1	fibroblast growth factor receptor 1
A_32_P204007	0.3341	0.00454196	-2.9448	-2.06809	-0.257425
A_23_P125844	0.3341	0.00454801	-2.94433	-2.06912	-0.251945
A_24_P206758	0.3341	0.00455039	-2.94415	-2.06953	-0.306826	SNX15	sorting nexin 15
A_23_P97064	0.3341	0.00455963	-2.94343	-2.07111	-0.331469	FBXO6	F-box protein 6
A_24_P115424	0.3341	0.00455976	-2.94342	-2.07113	-0.668068	SPAG11B	sperm associated antigen 11B
A_24_P212990	0.3341	0.00456183	-2.94326	-2.07148	-0.26557	RPL23AP82	ribosomal protein L23a pseudogene 82
A_24_P409971	0.3341	0.00456224	2.94323	-2.07155	0.454301	NEXN	nexilin F-actin binding protein
A_24_P235266	0.3342	0.00457261	2.94243	-2.07332	0.444791	GRB10	growth factor receptor bound protein 10
A_23_P84629	0.3345	0.00458943	-2.94113	-2.07618	-0.186751	RFNG	RFNG O-fucosylpeptide 3-beta-N-acetylglucosaminyltransferase
A_23_P114808	0.3345	0.00461062	-2.9395	-2.07976	-0.214617	MECR	mitochondrial trans-2-enoyl-CoA reductase
A_32_P81879	0.3345	0.00461488	-2.93917	-2.08048	-0.303563	CST9	cystatin 9
A_23_P21092	0.3345	0.00461781	2.93895	-2.08098	0.667727	CALB2	calbindin 2
A_24_P736638	0.3345	0.00463244	2.93783	-2.08344	0.430162
A_23_P150325	0.3345	0.00463641	2.93753	-2.0841	0.288782	TMEM133	transmembrane protein 133
A_24_P16143	0.3345	0.00463664	-2.93751	-2.08414	-0.296576	CDHR4	cadherin related family member 4
A_23_P415827	0.3345	0.00464202	2.9371	-2.08505	0.331896	2018-09-08	septin 8
A_24_P500476	0.3363	0.00468002	2.93421	-2.09139	0.23732	MSL1	male specific lethal 1 homolog
A_32_P93391	0.3363	0.00469245	-2.93327	-2.09345	-0.259469	NUDT19	nudix hydrolase 19
A_23_P201628	0.3363	0.00469692	2.93294	-2.09419	0.381439	LAMC1	laminin subunit gamma 1
A_24_P380991	0.3363	0.00471053	2.93191	-2.09645	0.411606	RUFY2	RUN and FYVE domain containing 2
A_24_P376224	0.3363	0.00472962	-2.93048	-2.09959	-0.212914
A_23_P127220	0.3363	0.00473581	2.93002	-2.10061	0.443235	DNAJC12	DnaJ heat shock protein family (Hsp40) member C12
A_23_P80098	0.3363	0.00474265	2.9295	-2.10173	0.266336	GART	phosphoribosylglycinamide formyltransferase, phosphoribosylglycinamide synthetase, phosphoribosylaminoimidazole synthetase
A_32_P51894	0.3363	0.00474269	2.9295	-2.10174	0.261949	HNRNPU	heterogeneous nuclear ribonucleoprotein U
A_23_P373100	0.3363	0.00474548	2.92929	-2.1022	0.800433
A_23_P258377	0.3363	0.00475349	2.92869	-2.10351	0.36547	ERC1	ELKS/RAB6-interacting/CAST family member 1
A_24_P919850	0.3363	0.00475606	2.9285	-2.10393	0.985648	BDKRB1	bradykinin receptor B1
A_23_P115519	0.3366	0.00477188	-2.92733	-2.10651	-0.513145	LCE3D	late cornified envelope 3D
A_32_P87955	0.3366	0.00477842	-2.92684	-2.10758	-0.722749	LOC101927305	uncharacterized LOC101927305
A_23_P433229	0.3366	0.00478596	2.92628	-2.1088	0.458278	PHYHIP	phytanoyl-CoA 2-hydroxylase interacting protein
A_23_P112078	0.3368	0.00479626	-2.92552	-2.11048	-0.211788	MFHAS1	malignant fibrous histiocytoma amplified sequence 1
A_23_P32500	0.3368	0.00481326	2.92426	-2.11323	0.370867	STAB1	stabilin 1
A_24_P131522	0.3368	0.0048173	2.92396	-2.11388	0.374837	ANTXR1	anthrax toxin receptor 1
A_23_P159907	0.3368	0.004835	2.92266	-2.11673	0.240564	MAGED4B	MAGE family member D4B
A_24_P140405	0.3368	0.0048352	2.92265	-2.11677	0.266676	ADAMTS3	ADAM metallopeptidase with thrombospondin type 1 motif 3
A_23_P74380	0.3368	0.00484617	2.92184	-2.11853	0.335464	WARS2	tryptophanyl tRNA synthetase 2, mitochondrial
A_23_P81103	0.3368	0.00484846	2.92168	-2.1189	0.648069	SFRP2	secreted frizzled related protein 2
A_24_P82032	0.3368	0.0048532	2.92133	-2.11965	0.427216	RHOJ	ras homolog family member J
A_23_P109320	0.3372	0.00487664	-2.91962	-2.1234	-0.196163	RIPPLY3	ripply transcriptional repressor 3
A_23_P123242	0.3372	0.00488185	2.91924	-2.12423	0.467077	RBAK	RB associated KRAB zinc finger
A_24_P217572	0.3372	0.00488779	2.91881	-2.12518	0.335523	EDNRA	endothelin receptor type A
A_23_P358857	0.3372	0.00489209	2.9185	-2.12586	0.35182	ZNF644	zinc finger protein 644
A_23_P62081	0.3388	0.00495606	2.91388	-2.13596	0.279287	SCG5	secretogranin V
A_24_P896765	0.3388	0.00497248	2.9127	-2.13853	0.791736
A_24_P924641	0.3388	0.00497805	2.9123	-2.1394	0.356535
A_24_P623782	0.3388	0.00498417	-2.91187	-2.14036	-0.205658	FRG2	FSHD region gene 2
A_24_P409824	0.3388	0.00498649	2.9117	-2.14072	0.384556
A_23_P144911	0.3388	0.00499192	2.91131	-2.14157	0.405405	EGFLAM	EGF like, fibronectin type III and laminin G domains
A_23_P200838	0.3388	0.00499668	-2.91098	-2.14231	-0.247693	KMO	kynurenine 3-monooxygenase (kynurenine 3-hydroxylase)
A_24_P511776	0.3388	0.00499769	-2.9109	-2.14247	-0.247402
A_23_P323252	0.3388	0.00499919	2.9108	-2.1427	0.298443	TNKS	tankyrase
A_23_P401675	0.3388	0.00500595	-2.91032	-2.14375	-0.269493
A_23_P217168	0.3388	0.00502095	2.90925	-2.14608	0.491092	CXorf36	chromosome X open reading frame 36
A_32_P3214	0.3388	0.0050213	2.90923	-2.14613	0.353031
A_23_P250228	0.3388	0.00502289	2.90911	-2.14638	0.405707	HYAL4	hyaluronoglucosaminidase 4
A_24_P285522	0.3397	0.00505609	2.90677	-2.1515	0.467125	MAP4K3	mitogen-activated protein kinase kinase kinase kinase 3
A_24_P32715	0.3397	0.00506136	-2.9064	-2.15231	-0.451684
A_23_P304921	0.3397	0.00507664	-2.90532	-2.15465	-0.198858	NOX1	NADPH oxidase 1
A_24_P52697	0.3397	0.00508045	2.90506	-2.15523	0.574421	H19	H19, imprinted maternally expressed transcript (non-protein coding)
A_23_P335452	0.3397	0.00508376	2.90482	-2.15574	0.323997	ZCCHC24	zinc finger CCHC-type containing 24
A_23_P34126	0.3397	0.00512325	2.90207	-2.16175	0.512459	BGN	biglycan
A_23_P401	0.3397	0.00512776	2.90175	-2.16244	0.427627	CENPF	centromere protein F
A_23_P33326	0.3397	0.00513647	2.90115	-2.16375	0.520403	ADRA1B	adrenoceptor alpha 1B
A_24_P910818	0.3397	0.0051377	-2.90106	-2.16394	-0.271094	LOC100506472	uncharacterized LOC100506472
A_24_P931598	0.3397	0.005151	-2.90014	-2.16595	-0.367866
A_23_P374812	0.3397	0.00516	2.89952	-2.16731	0.544001	ATM	ATM serine/threonine kinase
A_23_P316012	0.3397	0.00516051	2.89948	-2.16738	0.301362	RHOJ	ras homolog family member J
A_23_P134609	0.3397	0.00516323	2.89929	-2.16779	0.404196	WASL	Wiskott-Aldrich syndrome like
A_23_P333063	0.3397	0.00516402	2.89924	-2.16791	0.354779	SMARCE1	SWI/SNF related, matrix associated, actin dependent regulator of chromatin, subfamily e, member 1
A_24_P912126	0.3397	0.00516522	-2.89916	-2.16809	-0.336393	OK/SW-CL.58	OK/SW-CL.58
A_24_P804992	0.3397	0.00516896	2.8989	-2.16865	0.353316	NFIB	nuclear factor I B
A_32_P206104	0.3403	0.00519238	-2.89729	-2.17217	-0.736403
A_23_P308073	0.3403	0.00520624	2.89634	-2.17424	0.563432	SACS	sacsin molecular chaperone
A_32_P111772	0.3403	0.00521756	-2.89556	-2.17592	-0.378536
A_24_P165864	0.3403	0.0052205	2.89536	-2.17636	0.500711	P2RY14	purinergic receptor P2Y14
A_24_P284959	0.3403	0.00522086	2.89534	-2.17642	0.26883	PCDH18	protocadherin 18
A_24_P929745	0.3403	0.00524589	-2.89363	-2.18013	-0.302941
A_24_P237601	0.3403	0.00524859	2.89344	-2.18053	0.361754	RPS6KA5	ribosomal protein S6 kinase A5
A_32_P49764	0.3403	0.00525884	2.89275	-2.18205	0.572526
A_24_P307314	0.3403	0.00527	2.89199	-2.18369	0.583803	MTHFD2L	methylenetetrahydrofolate dehydrogenase (NADP+ dependent) 2-like
A_24_P944390	0.3403	0.00530235	2.8898	-2.18845	0.313695	WWTR1	WW domain containing transcription regulator 1
A_23_P65779	0.3403	0.00532427	-2.88833	-2.19165	-0.258868	STRA6	stimulated by retinoic acid 6
A_23_P57007	0.3403	0.00532594	-2.88822	-2.1919	-0.221483
A_23_P16096	0.3403	0.00533116	-2.88787	-2.19266	-0.294081	PPAN	peter pan homolog (Drosophila)
A_32_P179646	0.3403	0.00533824	2.88739	-2.19369	0.701766
A_32_P119726	0.3403	0.00535316	2.88639	-2.19585	0.256251	DST	dystonin
A_23_P126677	0.3403	0.00537362	-2.88503	-2.19882	-0.74892	DNASE2B	deoxyribonuclease 2 beta
A_23_P83134	0.3403	0.00538079	2.88455	-2.19985	0.540517	GAS1	growth arrest specific 1
A_23_P49041	0.3403	0.00539487	-2.88362	-2.20188	-0.183575	TMEM62	transmembrane protein 62
A_24_P20700	0.3403	0.0053957	2.88356	-2.202	0.204671	FAM13B	family with sequence similarity 13 member B
A_23_P34183	0.3403	0.00539913	-2.88334	-2.20249	-0.658844	XKRY2	XK related, Y-linked 2
A_23_P62021	0.3403	0.0054137	2.88237	-2.20459	0.422274	THBS2	thrombospondin 2
A_23_P167841	0.3403	0.00543276	-2.88111	-2.20732	-0.339209	KCNQ5	potassium voltage-gated channel subfamily Q member 5
A_24_P307075	0.3403	0.00544802	2.88011	-2.20949	0.387335
A_32_P193347	0.3403	0.00545538	-2.87962	-2.21054	-0.236196
A_32_P192044	0.3403	0.00546374	-2.87908	-2.21173	-0.212945
A_23_P202100	0.3403	0.00546924	-2.87872	-2.21251	-0.248781
A_23_P30799	0.3403	0.00547887	2.87809	-2.21388	0.331267	HIST1H3F	histone cluster 1, H3f
A_24_P250227	0.3403	0.00548544	-2.87766	-2.21481	-0.201671	NR1D1	nuclear receptor subfamily 1 group D member 1
A_23_P126241	0.3403	0.00549278	2.87718	-2.21585	0.270702	EIF4G3	eukaryotic translation initiation factor 4 gamma 3
A_32_P56525	0.3403	0.00549552	2.877	-2.21623	0.412677	TCAF1	TRPM8 channel associated factor 1
A_23_P40415	0.3403	0.00549847	2.87681	-2.21665	0.353338	ADAMTS5	ADAM metallopeptidase with thrombospondin type 1 motif 5
A_23_P52480	0.3403	0.00550389	-2.87645	-2.21742	-0.206411	CYP2C18	cytochrome P450 family 2 subfamily C member 18
A_23_P96985	0.3403	0.00551045	-2.87603	-2.21834	-0.211103	PSEN2	presenilin 2
A_23_P329353	0.3403	0.00551399	2.8758	-2.21884	0.474093	CNRIP1	cannabinoid receptor interacting protein 1
A_24_P12573	0.3403	0.00551463	2.87575	-2.21893	0.769367	CCL26	C-C motif chemokine ligand 26
A_23_P103256	0.3403	0.0055179	2.87554	-2.21939	0.548487	CFHR3	complement factor H related 3
A_32_P479743	0.3403	0.0055275	-2.87492	-2.22074	-0.223917	LINC00593	long intergenic non-protein coding RNA 593
A_24_P389348	0.3403	0.0055371	2.8743	-2.22208	0.25222
A_23_P29179	0.3403	0.00554629	-2.8737	-2.22337	-0.32543	CRYBB3	crystallin beta B3
A_23_P68547	0.3403	0.00554839	2.87357	-2.22367	0.313703	MCM8	minichromosome maintenance 8 homologous recombination repair factor
A_24_P158903	0.3403	0.00554979	2.87348	-2.22386	0.232324	IRAK4	interleukin 1 receptor associated kinase 4
A_24_P941404	0.3403	0.00555777	-2.87296	-2.22498	-0.83213
A_24_P176572	0.3403	0.00556231	2.87267	-2.22561	0.413506
A_23_P215718	0.3403	0.00556669	-2.87238	-2.22622	-0.23761	FAM131B	family with sequence similarity 131 member B
A_23_P128613	0.3403	0.00557336	2.87195	-2.22715	0.315495	KDELC1	KDEL motif containing 1
A_23_P156284	0.3403	0.00557967	2.87155	-2.22803	0.433863	DBN1	drebrin 1
A_24_P92486	0.3403	0.0055811	-2.87146	-2.22823	-0.236763
A_24_P944723	0.3403	0.00558263	2.87136	-2.22844	0.311801	PGM3	phosphoglucomutase 3
A_24_P226267	0.3403	0.00559284	-2.8707	-2.22986	-0.405482	GABRA1	gamma-aminobutyric acid type A receptor alpha1 subunit
A_23_P21219	0.3403	0.00561203	2.86947	-2.23252	0.329186	SETD2	SET domain containing 2
A_24_P276947	0.3403	0.00561694	2.86916	-2.2332	0.380113	ACTR2	ARP2 actin related protein 2 homolog
A_23_P131747	0.3403	0.00562068	2.86892	-2.23371	0.407872	KIDINS220	kinase D-interacting substrate 220kDa
A_32_P234661	0.3403	0.0056284	2.86843	-2.23478	0.517713
A_24_P10731	0.3403	0.00563339	-2.86811	-2.23547	-0.354015	MADCAM1	mucosal vascular addressin cell adhesion molecule 1
A_23_P202510	0.3403	0.00566276	-2.86624	-2.2395	-0.172045	ASB13	ankyrin repeat and SOCS box containing 13
A_24_P291814	0.3403	0.00566912	2.86584	-2.24037	0.455035	COL12A1	collagen type XII alpha 1 chain
A_23_P39665	0.3403	0.00567327	-2.86558	-2.24094	-0.361335	SLC11A1	solute carrier family 11 member 1
A_24_P643776	0.3403	0.00567662	2.86537	-2.2414	0.417498
A_24_P276873	0.3403	0.00568915	-2.86457	-2.24311	-0.635358	ERMN	ermin
A_32_P2730	0.3403	0.00569009	2.86451	-2.24324	0.687613
A_24_P940944	0.3403	0.00569508	2.8642	-2.24392	0.409157
A_23_P137514	0.3403	0.00571482	2.86296	-2.2466	0.409488	IVNS1ABP	influenza virus NS1A binding protein
A_32_P134056	0.3403	0.00574388	2.86113	-2.25054	0.705217	DOCK4	dedicator of cytokinesis 4
A_32_P208076	0.3403	0.00574679	2.86095	-2.25093	0.425882	ITGA2	integrin subunit alpha 2
A_24_P929678	0.3403	0.00576888	-2.85957	-2.25391	-0.295776
A_23_P363196	0.3403	0.00577429	-2.85923	-2.25463	-0.214	TCL6	T-cell leukemia/lymphoma 6 (non-protein coding)
A_23_P302595	0.3403	0.0057859	-2.85851	-2.25619	-0.281551	LINC00518	long intergenic non-protein coding RNA 518
A_32_P114615	0.3403	0.00578592	2.85851	-2.25619	0.632579
A_23_P27636	0.3403	0.00579963	2.85766	-2.25803	0.327269	ZNF700	zinc finger protein 700
A_23_P29441	0.3403	0.00580353	2.85742	-2.25855	0.310908	SLMAP	sarcolemma associated protein
A_24_P340116	0.3403	0.00580422	2.85737	-2.25864	0.366227	FAM3A	family with sequence similarity 3 member A
A_24_P102203	0.3403	0.00580614	2.85726	-2.2589	0.447838	UBR1	ubiquitin protein ligase E3 component n-recognin 1
A_23_P45560	0.3403	0.0058129	-2.85684	-2.2598	-0.208348	GPR143	G protein-coupled receptor 143
A_24_P63109	0.3403	0.0058565	2.85415	-2.2656	0.373208	PPP1R2	protein phosphatase 1 regulatory inhibitor subunit 2
A_32_P196029	0.3403	0.00585686	2.85412	-2.26565	0.272086	FGF7	fibroblast growth factor 7
A_23_P347632	0.3403	0.00586119	2.85386	-2.26622	0.366188	MTSS1	metastasis suppressor 1
A_23_P22205	0.3403	0.00587007	-2.85331	-2.26739	-0.182621	SLC4A4	solute carrier family 4 member 4
A_23_P4953	0.3403	0.00587626	2.85293	-2.26821	0.410785	PNMAL1	paraneoplastic Ma antigen family like 1
A_32_P30760	0.3403	0.00588321	2.85251	-2.26913	0.340069
A_24_P390315	0.3403	0.00588977	-2.85211	-2.26999	-0.276307	KIAA0391	KIAA0391
A_24_P201064	0.3403	0.00590932	2.85091	-2.27256	0.365428	PPP1R3B	protein phosphatase 1 regulatory subunit 3B
A_32_P132936	0.3403	0.00591101	2.85081	-2.27278	0.979554
A_32_P106732	0.3403	0.00592468	2.84998	-2.27457	0.270931	FANCM	Fanconi anemia complementation group M
A_24_P68311	0.3403	0.00592709	2.84983	-2.27489	0.29508	SYNE2	spectrin repeat containing nuclear envelope protein 2
A_24_P280706	0.3403	0.00593891	2.84911	-2.27643	0.398511	SUGT1	SGT1 homolog, MIS12 kinetochore complex assembly cochaperone
A_24_P85283	0.3403	0.00594562	2.84871	-2.27731	0.27019	POLR3A	RNA polymerase III subunit A
A_23_P82929	0.3403	0.00595119	2.84837	-2.27804	0.748862	NOV	nephroblastoma overexpressed
A_32_P10396	0.3403	0.00595338	2.84823	-2.27832	0.295328	WDFY3	WD repeat and FYVE domain containing 3
A_23_P318300	0.3403	0.00595803	2.84795	-2.27893	0.373235	ZAK	sterile alpha motif and leucine zipper containing kinase AZK
A_23_P146526	0.3403	0.0059646	2.84756	-2.27978	0.191749	SMC5	structural maintenance of chromosomes 5
A_23_P18196	0.3403	0.0059805	2.8466	-2.28184	0.315271	RFC4	replication factor C subunit 4
A_24_P385336	0.3403	0.00598111	-2.84656	-2.28192	-0.276242	HIPK1	homeodomain interacting protein kinase 1
A_23_P218295	0.3403	0.00598945	2.84606	-2.283	0.38627	LOC100506031	uncharacterized LOC100506031
A_23_P69513	0.3403	0.00599652	-2.84563	-2.28392	-0.274205	RGS12	regulator of G-protein signaling 12
A_24_P139120	0.3403	0.00599887	-2.84549	-2.28422	-0.314339	PDE4C	phosphodiesterase 4C
A_24_P358305	0.3403	0.00600271	2.84526	-2.28472	0.570295
A_23_P52569	0.3403	0.00600874	-2.8449	-2.2855	-0.252551	NUDT8	nudix hydrolase 8
A_23_P355311	0.3403	0.00600968	-2.84484	-2.28562	-0.265686	PTCH2	patched 2
A_24_P924389	0.3403	0.00601052	2.84479	-2.28573	0.450345	BZW1	basic leucine zipper and W2 domains 1
A_23_P119168	0.3403	0.00601186	-2.84471	-2.2859	-0.263881
A_23_P32308	0.3403	0.00602167	-2.84412	-2.28716	-0.26234	ATP4B	ATPase H+/K+ transporting beta subunit
A_24_P923142	0.3403	0.00602311	2.84403	-2.28735	0.290185	ZC3HAV1L	zinc finger CCCH-type containing, antiviral 1 like
A_23_P48470	0.3404	0.00603397	-2.84339	-2.28875	-0.427067	XRCC3	X-ray repair cross complementing 3
A_23_P359174	0.3404	0.0060568	2.84202	-2.29167	0.578958
A_23_P412214	0.3404	0.00605756	-2.84198	-2.29177	-0.208361	RAP1GAP2	RAP1 GTPase activating protein 2
A_23_P27107	0.3404	0.00607019	-2.84123	-2.29338	-0.473847	TM4SF5	transmembrane 4 L six family member 5
A_32_P121140	0.3404	0.00607099	-2.84118	-2.29349	-0.249483
A_23_P110403	0.3404	0.00607493	2.84094	-2.29399	0.512916	PDLIM3	PDZ and LIM domain 3
A_24_P933927	0.341	0.00609342	-2.83984	-2.29635	-0.217994
A_23_P81973	0.3411	0.00612355	-2.83806	-2.30017	-0.235416	HSD17B8	hydroxysteroid 17-beta dehydrogenase 8
A_23_P154115	0.3411	0.00612658	2.83788	-2.30055	0.608013	IGFBP5	insulin like growth factor binding protein 5
A_32_P76035	0.3411	0.00614182	2.83699	-2.30248	0.217877	PNPT1	polyribonucleotide nucleotidyltransferase 1
A_24_P153448	0.3411	0.00614578	-2.83675	-2.30298	-0.234834	MFSD12	major facilitator superfamily domain containing 12
A_23_P356101	0.3411	0.00614601	2.83674	-2.30301	0.460476	FBXO11	F-box protein 11
A_23_P16630	0.3411	0.00614832	-2.83661	-2.3033	-0.356801	OR7A5	olfactory receptor family 7 subfamily A member 5
A_32_P55860	0.3411	0.00615289	2.83634	-2.30387	0.341308	SKA2	spindle and kinetochore associated complex subunit 2
A_23_P134477	0.3415	0.00617362	-2.83512	-2.30648	-0.283918	C7orf50	chromosome 7 open reading frame 50
A_24_P231057	0.3415	0.00619074	2.83412	-2.30863	0.46411	BOD1L1	biorientation of chromosomes in cell division 1 like 1
A_24_P124349	0.3415	0.00619295	2.83399	-2.3089	0.61387	PDGFD	platelet derived growth factor D
A_24_P912587	0.3415	0.0062092	2.83304	-2.31093	0.330008
A_23_P328298	0.3415	0.00622287	2.83225	-2.31264	0.449333	ODF2L	outer dense fiber of sperm tails 2 like
A_23_P9614	0.3415	0.00622477	2.83214	-2.31287	0.441878	NDUFA4L2	NDUFA4, mitochondrial complex associated like 2
A_24_P359856	0.3415	0.00623274	2.83167	-2.31386	0.451023	HDAC4	histone deacetylase 4
A_23_P201508	0.3415	0.0062476	-2.83081	-2.31571	-0.338073	PFKFB2	6-phosphofructo-2-kinase/fructose-2,6-biphosphatase 2
A_24_P51067	0.3415	0.00624882	2.83074	-2.31586	0.571026	CEP290	centrosomal protein 290
A_23_P98830	0.3415	0.00625969	-2.83011	-2.31721	-0.54932	UBQLN3	ubiquilin 3
A_23_P121564	0.3415	0.00626804	2.82963	-2.31824	0.320551	GUCY1B3	guanylate cyclase 1 soluble subunit beta
A_24_P690076	0.3415	0.00628336	-2.82875	-2.32013	-0.246664
A_23_P51082	0.3415	0.00628618	2.82858	-2.32048	0.378602
A_23_P11397	0.3415	0.00629461	-2.8281	-2.32152	-0.18601	TTTY13	testis-specific transcript, Y-linked 13 (non-protein coding)
A_23_P75867	0.3415	0.00630454	-2.82753	-2.32274	-0.231689	OR10A4	olfactory receptor family 10 subfamily A member 4
A_24_P212389	0.3415	0.00630503	2.8275	-2.3228	0.40583	MSRB3	methionine sulfoxide reductase B3
A_23_P129856	0.3415	0.00630532	2.82748	-2.32283	0.361131	HIC1	hypermethylated in cancer 1
A_24_P560663	0.3415	0.00631038	-2.82719	-2.32346	-0.372854
A_32_P72758	0.3415	0.00633028	2.82605	-2.32589	0.477218	MCTP2	multiple C2 and transmembrane domain containing 2
A_32_P166480	0.3415	0.00634855	2.82501	-2.32813	0.504746	CCDC171	coiled-coil domain containing 171
A_23_P217228	0.3415	0.00635254	2.82478	-2.32861	0.309197	TRO	trophinin
A_23_P112666	0.3415	0.00636025	-2.82434	-2.32955	-0.257359	FOXE3	forkhead box E3
A_24_P459522	0.3415	0.0063613	2.82428	-2.32968	0.430528
A_24_P914817	0.3415	0.00636219	2.82423	-2.32979	0.375866	MKLN1	muskelin 1
A_23_P162199	0.3415	0.00636807	-2.82389	-2.3305	-0.178361	PIP4K2C	phosphatidylinositol-5-phosphate 4-kinase type 2 gamma
A_24_P400437	0.342	0.00639051	-2.82262	-2.33323	-0.254503
A_23_P171385	0.342	0.00640405	2.82185	-2.33487	0.412918	PHF6	PHD finger protein 6
A_23_P218369	0.342	0.00641606	2.82117	-2.33632	0.771867	CCL14	C-C motif chemokine ligand 14
A_23_P377312	0.342	0.00641782	-2.82107	-2.33653	-0.307353	PNPLA5	patatin like phospholipase domain containing 5
A_24_P98783	0.342	0.00641918	-2.821	-2.3367	-0.27089	MFRP	membrane frizzled-related protein
A_23_P145134	0.342	0.00643298	2.82022	-2.33836	0.252777	FGFR1OP	FGFR1 oncogene partner
A_23_P108604	0.342	0.00644045	2.8198	-2.33926	0.380448	MAP4K4	mitogen-activated protein kinase kinase kinase kinase 4
A_32_P205110	0.342	0.00644417	2.81959	-2.33971	0.354477	FOXC1	forkhead box C1
A_24_P648837	0.3424	0.00646641	-2.81834	-2.34237	-0.21977
A_24_P230563	0.3424	0.00646752	2.81827	-2.34251	0.331325	IL2RA	interleukin 2 receptor subunit alpha
A_24_P357688	0.3427	0.00648199	2.81746	-2.34424	0.845338	NIPBL	NIPBL, cohesin loading factor
A_32_P88965	0.3428	0.00649609	2.81668	-2.34592	0.491106	DDR2	discoidin domain receptor tyrosine kinase 2
A_24_P75324	0.3428	0.00650146	-2.81638	-2.34656	-0.258841
A_23_P145218	0.3438	0.00652864	-2.81486	-2.34979	-0.208797	BTN2A3P	butyrophilin subfamily 2 member A3, pseudogene
A_23_P89101	0.3439	0.00655653	-2.81331	-2.35309	-0.379755	2018-09-12	septin 12
A_23_P154786	0.3439	0.00655797	-2.81323	-2.35326	-0.292157	MAP1LC3A	microtubule associated protein 1 light chain 3 alpha
A_32_P224692	0.3439	0.00656033	2.8131	-2.35354	0.340631
A_32_P178503	0.3439	0.0065661	-2.81278	-2.35422	-0.252847	C16orf86	chromosome 16 open reading frame 86
A_23_P204296	0.3439	0.00657508	2.81229	-2.35528	0.223611	RERG	RAS like estrogen regulated growth inhibitor
A_24_P775694	0.3439	0.00657989	-2.81202	-2.35584	-0.690276
A_32_P82650	0.344	0.00659034	2.81144	-2.35707	0.481437
A_23_P326844	0.3442	0.00660366	-2.81071	-2.35863	-0.159961	NOP9	NOP9 nucleolar protein
A_23_P1473	0.3448	0.0066304	-2.80924	-2.36176	-0.401558	PRF1	perforin 1
A_23_P32577	0.3448	0.00663159	2.80918	-2.3619	0.41888	DACH1	dachshund family transcription factor 1
A_24_P60887	0.3454	0.0066507	2.80813	-2.36413	0.48601	ANGPT1	angiopoietin 1
A_24_P313500	0.3463	0.00668399	-2.80631	-2.36799	-0.29798	CTF1	cardiotrophin 1
A_23_P203972	0.3463	0.00669167	2.8059	-2.36888	0.438949	FZD10	frizzled class receptor 10
A_23_P256526	0.3463	0.0067025	-2.80531	-2.37013	-0.342446	ZNF80	zinc finger protein 80
A_23_P250516	0.3463	0.00670914	-2.80495	-2.3709	-0.195435
A_24_P557019	0.3463	0.00671552	-2.8046	-2.37163	-0.275237
A_23_P127805	0.3463	0.00672753	-2.80395	-2.37302	-0.207848
A_23_P341567	0.3463	0.00672755	2.80395	-2.37302	0.320971	SLC9B2	solute carrier family 9 member B2
A_23_P23829	0.3468	0.00675521	2.80246	-2.37619	0.279024	CD34	CD34 molecule
A_32_P76091	0.3468	0.00675656	2.80238	-2.37635	0.592625	HSPD1	heat shock protein family D (Hsp60) member 1
A_32_P139229	0.3468	0.00677073	-2.80162	-2.37797	-0.310756	ZNF543	zinc finger protein 543
A_24_P754086	0.3468	0.0067708	2.80162	-2.37798	0.528409	NCL	nucleolin
A_23_P128663	0.3469	0.00678184	2.80102	-2.37924	0.231188	SACS	sacsin molecular chaperone
A_23_P136777	0.3475	0.00680156	2.79997	-2.38148	0.766418	APOD	apolipoprotein D
A_32_P211956	0.3475	0.00681442	-2.79928	-2.38295	-0.522525	CACNG2	calcium voltage-gated channel auxiliary subunit gamma 2
A_23_P112173	0.3475	0.0068175	-2.79911	-2.3833	-0.222417	SLC24A2	solute carrier family 24 member 2
A_23_P212655	0.3476	0.0068294	-2.79848	-2.38464	-0.388969	KLHL6	kelch like family member 6
A_23_P372848	0.3478	0.00684202	-2.7978	-2.38607	-0.27656	P2RX1	purinergic receptor P2X 1
A_24_P678056	0.3479	0.00685702	-2.79701	-2.38777	-0.294211
A_23_P16733	0.3479	0.00686105	2.79679	-2.38822	0.323393	RALB	RALB Ras like proto-oncogene B
A_24_P677639	0.348	0.00687203	2.79621	-2.38946	0.381431	FAM21A	family with sequence similarity 21 member A
A_24_P931377	0.348	0.00688551	-2.79549	-2.39097	-0.558048
A_32_P164522	0.348	0.00688781	2.79537	-2.39123	0.247541	SKA2	spindle and kinetochore associated complex subunit 2
A_24_P345958	0.3488	0.0069125	-2.79407	-2.394	-0.222893	SPATA18	spermatogenesis associated 18
A_23_P300301	0.3495	0.00693327	2.79297	-2.39632	0.716542
A_24_P769977	0.3528	0.00704636	2.78707	-2.40883	0.617985
A_23_P13740	0.3528	0.00704926	2.78692	-2.40915	0.354146	NAV3	neuron navigator 3
A_23_P366812	0.3528	0.00706386	-2.78616	-2.41075	-0.336933	AQP5	aquaporin 5
A_24_P260582	0.3528	0.0070673	2.78598	-2.41113	0.304345	TRIM52	tripartite motif containing 52
A_32_P164661	0.3528	0.00707825	-2.78542	-2.41233	-0.205109
A_24_P238609	0.3528	0.00708141	-2.78525	-2.41267	-0.220345	HCP5	HLA complex P5 (non-protein coding)
A_32_P199370	0.3528	0.00708807	2.78491	-2.4134	0.609605
A_23_P200160	0.3528	0.00709555	2.78452	-2.41421	0.533519	CFH	complement factor H
A_32_P4595	0.3528	0.00709838	2.78438	-2.41452	0.305718	SGCD	sarcoglycan delta
A_23_P110253	0.3528	0.00710644	2.78396	-2.4154	0.441231	KIT	KIT proto-oncogene receptor tyrosine kinase
A_24_P239668	0.3528	0.00710863	2.78385	-2.41564	0.341082	ZNF37A	zinc finger protein 37A
A_23_P69863	0.3528	0.00711073	2.78374	-2.41587	0.406562	PCDHB5	protocadherin beta 5
A_23_P213562	0.3528	0.00711968	2.78328	-2.41684	0.685867	F2R	coagulation factor II thrombin receptor
A_24_P162140	0.3528	0.00712063	-2.78323	-2.41694	-0.324209
A_24_P271765	0.3546	0.00716484	-2.78097	-2.42173	-0.452678	FLJ38773	uncharacterized protein FLJ38773
A_23_P147647	0.3546	0.0071795	2.78022	-2.42331	0.262243	SGCD	sarcoglycan delta
A_32_P528967	0.3546	0.00718549	-2.77992	-2.42395	-0.257137	RTP1	receptor transporter protein 1
A_23_P32444	0.3546	0.00721069	2.77864	-2.42666	0.526716	MXRA8	matrix remodeling associated 8
A_32_P24122	0.3546	0.00722184	2.77807	-2.42785	0.238416	STMN3	stathmin 3
A_23_P348159	0.3546	0.00722613	2.77785	-2.42831	0.905536	DST	dystonin
A_24_P940149	0.3546	0.00722641	-2.77784	-2.42834	-0.142726	C2CD2	C2 calcium dependent domain containing 2
A_32_P128572	0.3546	0.00722784	2.77777	-2.42849	0.282218	MIER1	MIER1 transcriptional regulator
A_23_P92899	0.3546	0.0072337	2.77747	-2.42912	0.355554	C1QTNF2	C1q and tumor necrosis factor related protein 2
A_23_P64019	0.3547	0.00724376	2.77696	-2.43019	0.236109	MTMR2	myotubularin related protein 2
A_24_P87036	0.3549	0.00725785	2.77625	-2.4317	0.437404	ANO1	anoctamin 1
A_32_P203998	0.3549	0.00726545	-2.77587	-2.4325	-0.263967
A_24_P350228	0.355	0.00727646	-2.77531	-2.43367	-0.294005	SLC22A23	solute carrier family 22 member 23
A_24_P916853	0.3561	0.00730885	2.77368	-2.43711	0.789777
A_24_P83615	0.3561	0.00731694	-2.77328	-2.43796	-0.304837	NLRP1	NLR family pyrin domain containing 1
A_23_P214139	0.3565	0.00734354	2.77195	-2.44077	0.279561	REV3L	REV3 like, DNA directed polymerase zeta catalytic subunit
A_23_P421401	0.3565	0.0073495	2.77165	-2.44139	0.476891	PDGFRB	platelet derived growth factor receptor beta
A_24_P942890	0.3565	0.0073725	-2.77051	-2.44381	-0.553425
A_24_P169386	0.3565	0.00737682	2.77029	-2.44426	0.466177	FAM228A	family with sequence similarity 228 member A
A_32_P156851	0.3565	0.00738217	2.77002	-2.44482	0.435154	RCAN2	regulator of calcineurin 2
A_23_P92370	0.3565	0.00740168	2.76906	-2.44686	0.493174	MAP9	microtubule associated protein 9
A_24_P56252	0.3565	0.00741651	2.76832	-2.4484	0.31905	PPP1R12A	protein phosphatase 1 regulatory subunit 12A
A_23_P160828	0.3565	0.00742342	-2.76798	-2.44912	-0.206705	C1orf159	chromosome 1 open reading frame 159
A_23_P96599	0.3565	0.00743182	2.76757	-2.45	0.349578	TMSB15B	thymosin beta 15B
A_32_P224697	0.3565	0.00743639	2.76734	-2.45047	0.329943
A_32_P201923	0.3565	0.00744346	-2.76699	-2.45121	-0.239096
A_24_P773141	0.3565	0.00744677	-2.76683	-2.45155	-0.590909
A_23_P152919	0.3565	0.00745533	2.76641	-2.45244	0.299073	NUP88	nucleoporin 88
A_24_P76267	0.3565	0.00747997	-2.7652	-2.45499	-0.323963
A_24_P178175	0.3565	0.00748712	-2.76485	-2.45572	-0.324814
A_23_P407090	0.3565	0.00749231	2.76459	-2.45626	0.376209	NFXL1	nuclear transcription factor, X-box binding like 1
A_23_P39223	0.3565	0.00749427	-2.7645	-2.45646	-0.747797	ZNF2	zinc finger protein 2
A_23_P2814	0.3565	0.00749533	-2.76444	-2.45657	-0.195206	SMAD9	SMAD family member 9
A_23_P54996	0.3565	0.00749545	-2.76444	-2.45658	-0.564346	TEX14	testis expressed 14, intercellular bridge forming factor
A_24_P7946	0.3565	0.0075066	2.76389	-2.45773	0.376019	EXOC4	exocyst complex component 4
A_32_P210525	0.3565	0.00750699	-2.76387	-2.45777	-0.262217
A_23_P203665	0.3566	0.00751857	-2.76331	-2.45896	-0.255801	ACER3	alkaline ceramidase 3
A_23_P353005	0.3576	0.00754785	2.76188	-2.46196	0.198501	RNF217	ring finger protein 217
A_24_P215475	0.358	0.00756392	2.7611	-2.46361	0.277635	ZNF10	zinc finger protein 10
A_23_P104146	0.3585	0.00759255	2.75971	-2.46652	0.266838	ZMYM4	zinc finger MYM-type containing 4
A_23_P17620	0.3585	0.00760156	2.75927	-2.46744	0.375562	CYYR1	cysteine and tyrosine rich 1
A_23_P123265	0.3585	0.00762907	-2.75794	-2.47023	-0.271441	SUMF2	sulfatase modifying factor 2
A_23_P78717	0.3585	0.00763899	-2.75747	-2.47123	-0.348454	KLK14	kallikrein related peptidase 14
A_23_P28120	0.3585	0.00763981	-2.75743	-2.47132	-0.251767	SIX2	SIX homeobox 2
A_23_P204736	0.3585	0.00765201	-2.75684	-2.47255	-0.563813	GPD1	glycerol-3-phosphate dehydrogenase 1
A_23_P117411	0.3585	0.0076578	-2.75656	-2.47313	-0.245661	FOXG1	forkhead box G1
A_23_P48637	0.3585	0.00768885	2.75507	-2.47626	0.422183
A_24_P51271	0.3585	0.00769268	-2.75489	-2.47664	-0.627125
A_23_P106405	0.3585	0.00770258	2.75442	-2.47763	0.273379	NDN	necdin, MAGE family member
A_23_P43940	0.3585	0.00772488	2.75335	-2.47987	0.518467	ADAMTSL3	ADAMTS like 3
A_23_P324994	0.3585	0.00773122	2.75305	-2.4805	0.258028	KLHL7	kelch like family member 7
A_24_P196400	0.3585	0.00774556	2.75237	-2.48193	0.440099	PHIP	pleckstrin homology domain interacting protein
A_23_P132468	0.3585	0.00775987	2.75169	-2.48336	0.353107	SLC4A7	solute carrier family 4 member 7
A_32_P49199	0.3585	0.00776757	2.75133	-2.48412	0.271489	PGR	progesterone receptor
A_24_P927311	0.3585	0.00780842	2.74939	-2.48817	0.387174
A_24_P383850	0.3585	0.00781275	2.74919	-2.4886	0.322311	EIF4G3	eukaryotic translation initiation factor 4 gamma 3
A_23_P127233	0.3585	0.00782902	2.74842	-2.4902	0.334397	SMNDC1	survival motor neuron domain containing 1
A_32_P514599	0.3585	0.00783026	2.74836	-2.49033	0.451037
A_24_P572473	0.3585	0.00783042	-2.74836	-2.49034	-0.726495
A_24_P817209	0.3585	0.00783457	2.74816	-2.49075	0.528486
A_32_P40229	0.3585	0.00783577	-2.7481	-2.49087	-0.286851
A_24_P893668	0.3585	0.00783734	-2.74803	-2.49102	-0.183741
A_23_P122216	0.3585	0.00784057	2.74788	-2.49134	0.376794	LOX	lysyl oxidase
A_23_P46781	0.3585	0.0078629	2.74683	-2.49354	0.41883	ITGA8	integrin subunit alpha 8
A_32_P38323	0.3585	0.00787016	2.74649	-2.49425	0.49955	SERPINB9	serpin family B member 9
A_23_P50108	0.3585	0.00788203	2.74593	-2.49541	0.479887	NDC80	NDC80, kinetochore complex component
A_24_P230981	0.3585	0.00788514	-2.74579	-2.49572	-0.206731	LOC101927827	uncharacterized LOC101927827
A_32_P3113	0.3585	0.00789119	-2.74551	-2.49631	-0.478342
A_23_P99063	0.3585	0.00789214	2.74546	-2.4964	0.492709	LUM	lumican
A_24_P123408	0.3585	0.00790347	2.74493	-2.49751	0.446292	ABLIM3	actin binding LIM protein family member 3
A_23_P106602	0.3585	0.0079092	2.74467	-2.49807	0.680794	CRISPLD2	cysteine rich secretory protein LCCL domain containing 2
A_24_P106112	0.3585	0.00791916	2.7442	-2.49904	0.370443	PKD2	polycystin 2, transient receptor potential cation channel
A_23_P57417	0.3585	0.00792055	2.74414	-2.49917	0.689209	MMP11	matrix metallopeptidase 11
A_32_P44534	0.3585	0.00792613	-2.74388	-2.49972	-0.760169	TMPRSS12	transmembrane protease, serine 12
A_24_P7228	0.3585	0.00792834	-2.74377	-2.49993	-0.323439	BAALC-AS2	BAALC antisense RNA 2
A_23_P424	0.3585	0.00794886	2.74282	-2.50193	0.333016	MARK1	microtubule affinity regulating kinase 1
A_24_P460649	0.3585	0.00797243	-2.74173	-2.50421	-0.680724
A_23_P202004	0.3585	0.00797407	2.74165	-2.50437	0.321681	PRTFDC1	phosphoribosyl transferase domain containing 1
A_23_P163173	0.3585	0.00798991	-2.74092	-2.5059	-0.228045	LTB4R2	leukotriene B4 receptor 2
A_23_P143399	0.3585	0.00801495	-2.73976	-2.50832	-1.33049	BPIFA1	BPI fold containing family A member 1
A_24_P67681	0.3585	0.00802465	2.73932	-2.50925	0.311242
A_23_P429555	0.3585	0.00803822	-2.73869	-2.51055	-0.255224	NRP2	neuropilin 2
A_23_P116578	0.3585	0.00807389	2.73706	-2.51397	0.215254	PCF11	PCF11 cleavage and polyadenylation factor subunit
A_24_P233786	0.3585	0.00808269	2.73666	-2.51481	0.391992	FAM129A	family with sequence similarity 129 member A
A_24_P101704	0.3585	0.00810222	-2.73576	-2.51667	-0.277928	ROR2	receptor tyrosine kinase like orphan receptor 2
A_23_P63402	0.3585	0.00810592	2.7356	-2.51702	0.301848	GPSM2	G-protein signaling modulator 2
A_23_P379089	0.3585	0.00811034	-2.7354	-2.51744	-0.357231	SOX21	SRY-box 21
A_23_P256190	0.3585	0.00811294	2.73528	-2.51769	0.366932	CDC42BPA	CDC42 binding protein kinase alpha
A_32_P95729	0.3585	0.0081205	2.73493	-2.51841	0.312932	FANCI	Fanconi anemia complementation group I
A_24_P51683	0.3585	0.00812088	-2.73491	-2.51844	-0.292795	CDK5R2	cyclin dependent kinase 5 regulatory subunit 2
A_24_P922684	0.3585	0.00812285	2.73482	-2.51863	0.529032	FNIP1	folliculin interacting protein 1
A_23_P348383	0.3585	0.00812822	2.73458	-2.51914	0.252951	CC2D2A	coiled-coil and C2 domain containing 2A
A_23_P69154	0.3585	0.00814299	2.73391	-2.52054	0.416713	FAM198A	family with sequence similarity 198 member A
A_23_P58390	0.3585	0.0081498	2.7336	-2.52119	0.344589	C4orf32	chromosome 4 open reading frame 32
A_24_P256018	0.3585	0.00818966	-2.7318	-2.52495	-0.227268	HIST2H2BF	histone cluster 2, H2bf
A_24_P187706	0.3585	0.00820238	2.73122	-2.52615	0.45161	GOLGA4	golgin A4
A_32_P97878	0.3585	0.00820901	2.73092	-2.52677	0.410848
A_23_P213166	0.3585	0.00821463	2.73067	-2.5273	0.403692	ZGRF1	zinc finger GRF-type containing 1
A_24_P25285	0.3585	0.00822747	-2.73009	-2.5285	-0.70158
A_24_P916972	0.3585	0.00823301	2.72984	-2.52902	0.507248
A_24_P929407	0.3585	0.00823658	-2.72968	-2.52935	-0.561328
A_23_P366828	0.3585	0.00828808	-2.72737	-2.53416	-0.338917	ABCC6	ATP binding cassette subfamily C member 6
A_23_P127288	0.3585	0.00829201	2.7272	-2.53453	0.639265	IL2RA	interleukin 2 receptor subunit alpha
A_24_P297182	0.3585	0.00829488	2.72707	-2.53479	0.509403	GGT5	gamma-glutamyltransferase 5
A_23_P158627	0.3585	0.00831259	-2.72628	-2.53644	-0.187854	NOC4L	nucleolar complex associated 4 homolog
A_32_P152696	0.3585	0.00831387	2.72622	-2.53655	0.412531
A_23_P334271	0.3585	0.00831387	2.72622	-2.53656	0.48139	SMAD1	SMAD family member 1
A_24_P97129	0.3585	0.00833304	-2.72537	-2.53833	-0.324906	SDC1	syndecan 1
A_32_P63266	0.3585	0.00833509	-2.72528	-2.53852	-0.878621
A_23_P11144	0.3585	0.00833979	2.72507	-2.53896	0.330788	CHM	CHM, Rab escort protein 1
A_24_P40594	0.3585	0.00834517	-2.72483	-2.53945	-0.234736	HOMEZ	homeobox and leucine zipper encoding
A_23_P501372	0.3585	0.00835279	-2.7245	-2.54016	-0.214543	MIEF2	mitochondrial elongation factor 2
A_23_P28811	0.3585	0.0083528	-2.7245	-2.54016	-0.157205	MOCS3	molybdenum cofactor synthesis 3
A_23_P47247	0.3585	0.00835323	2.72447	-2.5402	0.215687	TCP11L1	t-complex 11 like 1
A_23_P77833	0.3585	0.00835376	-2.72445	-2.54025	-0.184015	PGS1	phosphatidylglycerophosphate synthase 1
A_23_P119964	0.3585	0.00836665	2.72388	-2.54143	0.308213	CEBPZ	CCAAT/enhancer binding protein zeta
A_23_P129476	0.3585	0.00837341	-2.72358	-2.54206	-0.182911	VPS9D1	VPS9 domain containing 1
A_24_P935682	0.3585	0.0084141	2.72179	-2.54579	0.716626
A_23_P59950	0.3585	0.00841686	2.72166	-2.54605	0.417469	SLC39A14	solute carrier family 39 member 14
A_24_P531720	0.3585	0.00842053	-2.7215	-2.54638	-0.506291
A_32_P29408	0.3585	0.00842207	2.72143	-2.54652	0.463359	LOC100240735	uncharacterized LOC100240735
A_23_P49145	0.3585	0.00842971	-2.7211	-2.54722	-0.287278	ZG16	zymogen granule protein 16
A_24_P162254	0.3585	0.00844017	-2.72064	-2.54818	-0.357241	HHIPL1	HHIP like 1
A_24_P910703	0.3585	0.00844816	-2.72029	-2.54891	-0.191897
A_24_P929441	0.3585	0.00845269	-2.72009	-2.54932	-0.365342	ARID5A	AT-rich interaction domain 5A
A_23_P363647	0.3585	0.00845987	2.71977	-2.54997	0.293031	INTS6L	integrator complex subunit 6 like
A_24_P808016	0.3585	0.00846158	-2.7197	-2.55013	-0.214253
A_32_P225536	0.3585	0.00846369	-2.71961	-2.55032	-0.346572	ADORA2A-AS1	ADORA2A antisense RNA 1
A_23_P301803	0.3585	0.00846734	2.71945	-2.55065	0.342382
A_23_P165624	0.3585	0.00848344	2.71874	-2.55212	0.705592	TNFAIP6	TNF alpha induced protein 6
A_24_P119036	0.3585	0.00848664	-2.7186	-2.55241	-0.305246	TOX3	TOX high mobility group box family member 3
A_24_P225679	0.3585	0.00849042	2.71844	-2.55275	0.380142	IRS1	insulin receptor substrate 1
A_23_P212854	0.3585	0.00849971	-2.71803	-2.5536	-0.208049	GYPB	glycophorin B (MNS blood group)
A_23_P55616	0.3585	0.00850361	-2.71786	-2.55395	-0.357296	SLC14A1	solute carrier family 14 member 1 (Kidd blood group)
A_23_P212870	0.3585	0.00851098	2.71754	-2.55462	0.460269	SMAD1	SMAD family member 1
A_24_P892464	0.3585	0.00852734	-2.71683	-2.5561	-0.485601
A_24_P366735	0.3585	0.00853555	-2.71647	-2.55684	-0.253908	ARID1B	AT-rich interaction domain 1B
A_32_P96036	0.3585	0.0085519	2.71576	-2.55831	0.57784	MEX3A	mex-3 RNA binding family member A
A_24_P13381	0.3585	0.00856034	-2.71539	-2.55907	-0.283815	TRPV4	transient receptor potential cation channel subfamily V member 4
A_24_P666795	0.3585	0.00856969	-2.71499	-2.55991	-0.243591
A_23_P250002	0.3585	0.00858047	2.71452	-2.56088	0.170382	HACE1	HECT domain and ankyrin repeat containing E3 ubiquitin protein ligase 1
A_23_P48339	0.3585	0.00858202	2.71445	-2.56102	0.27766	IFT88	intraflagellar transport 88
A_23_P324718	0.3585	0.00858221	2.71444	-2.56104	0.42152	SYNJ1	synaptojanin 1
A_23_P135848	0.3585	0.00858561	-2.7143	-2.56134	-0.330525	PROP1	PROP paired-like homeobox 1
A_23_P335388	0.3585	0.00862117	-2.71276	-2.56453	-0.28465	C17orf78	chromosome 17 open reading frame 78
A_23_P150609	0.3585	0.00862178	2.71274	-2.56458	0.811691	IGF2	insulin like growth factor 2
A_24_P927786	0.3585	0.0086229	-2.71269	-2.56468	-0.500671
A_24_P770494	0.3585	0.00862829	-2.71246	-2.56516	-0.202721
A_32_P150891	0.3585	0.0086353	2.71216	-2.56579	0.321587	DIAPH3	diaphanous related formin 3
A_23_P401472	0.3585	0.00863875	2.71201	-2.5661	0.501435	CHRM3	cholinergic receptor muscarinic 3
A_23_P207879	0.3585	0.00864449	-2.71176	-2.56661	-0.182962	CARD14	caspase recruitment domain family member 14
A_24_P299769	0.3585	0.00865418	-2.71134	-2.56747	-0.213671	OR1C1	olfactory receptor family 1 subfamily C member 1
A_24_P478076	0.3585	0.00866139	-2.71103	-2.56812	-0.239971
A_23_P362659	0.3585	0.00866651	-2.71081	-2.56857	-0.293475	MYD88	myeloid differentiation primary response 88
A_23_P212696	0.3585	0.00866892	2.71071	-2.56878	0.420388	FSTL1	follistatin like 1
A_23_P146943	0.3585	0.0086777	-2.71034	-2.56956	-0.344998	ATP1B1	ATPase Na+/K+ transporting subunit beta 1
A_23_P391506	0.3585	0.00867976	2.71025	-2.56975	0.323182	IVNS1ABP	influenza virus NS1A binding protein
A_23_P148175	0.3585	0.0086823	2.71014	-2.56997	0.234156	FRMD4B	FERM domain containing 4B
A_32_P103220	0.3585	0.00868694	2.70994	-2.57038	0.327379	ADAMTS12	ADAM metallopeptidase with thrombospondin type 1 motif 12
A_23_P30666	0.3585	0.00870093	2.70934	-2.57162	0.278075	TNFRSF21	TNF receptor superfamily member 21
A_23_P317796	0.3585	0.00871855	-2.70859	-2.57318	-0.298728	MOGAT3	monoacylglycerol O-acyltransferase 3
A_23_P303455	0.3585	0.00871869	2.70858	-2.57319	0.391944	GPR161	G protein-coupled receptor 161
A_23_P121533	0.3585	0.00873005	2.7081	-2.5742	0.575281	SPON2	spondin 2
A_23_P211762	0.3585	0.00873269	2.70799	-2.57443	0.257966
A_23_P399156	0.3585	0.00874165	-2.70761	-2.57522	-0.316555	IL12RB1	interleukin 12 receptor subunit beta 1
A_23_P98121	0.3585	0.00874199	-2.70759	-2.57525	-0.20039	FXYD4	FXYD domain containing ion transport regulator 4
A_24_P319989	0.3585	0.00874465	-2.70748	-2.57548	-0.28843	CAV3	caveolin 3
A_24_P362904	0.3585	0.00875919	-2.70686	-2.57676	-0.26873	PFKFB4	6-phosphofructo-2-kinase/fructose-2,6-biphosphatase 4
A_24_P24685	0.3585	0.00877868	2.70603	-2.57848	0.271286
A_23_P327307	0.3585	0.00877921	2.70601	-2.57852	0.373267	PAK2	p21 (RAC1) activated kinase 2
A_23_P60534	0.3585	0.00878065	-2.70595	-2.57865	-0.230703	TOR2A	torsin family 2 member A
A_23_P22232	0.3585	0.00878133	2.70592	-2.57871	0.448331	KLRC2	killer cell lectin like receptor C2
A_32_P192293	0.3585	0.00878532	2.70575	-2.57906	0.603267
A_32_P199801	0.3585	0.00880208	2.70504	-2.58053	0.303756	SLC2A13	solute carrier family 2 member 13
A_24_P133017	0.3585	0.00882101	-2.70424	-2.58218	-0.226557	TMEM25	transmembrane protein 25
A_23_P90790	0.3585	0.00882561	2.70405	-2.58258	0.240458	METAP1D	methionyl aminopeptidase type 1D (mitochondrial)
A_23_P403445	0.3585	0.00883141	2.7038	-2.58309	0.436036	CGREF1	cell growth regulator with EF-hand domain 1
A_23_P38584	0.3585	0.00883657	-2.70359	-2.58354	-0.236463	KRT27	keratin 27
A_24_P205045	0.3585	0.00884405	2.70327	-2.58419	0.371466	ERC2	ELKS/RAB6-interacting/CAST family member 2
A_24_P158881	0.3585	0.00884603	-2.70319	-2.58436	-0.240819
A_24_P394408	0.3585	0.00885177	2.70295	-2.58486	0.435853	AFF4	AF4/FMR2 family member 4
A_23_P103226	0.3585	0.00885484	-2.70282	-2.58513	-0.34067	FAAH	fatty acid amide hydrolase
A_24_P6467	0.3585	0.00887828	-2.70183	-2.58716	-0.474271	DENND2C	DENN domain containing 2C
A_23_P424472	0.3585	0.00888513	-2.70155	-2.58776	-0.728665	CDC14A	cell division cycle 14A
A_23_P136817	0.3585	0.00888756	2.70144	-2.58797	0.338099	KNTC1	kinetochore associated 1
A_32_P384246	0.3585	0.00889387	2.70118	-2.58852	0.503456	C7	complement component 7
A_32_P142363	0.3585	0.00889479	2.70114	-2.5886	0.40858
A_24_P120251	0.3585	0.00889752	2.70103	-2.58883	0.533092	TM4SF18	transmembrane 4 L six family member 18
A_24_P3045	0.3585	0.00890528	2.7007	-2.5895	0.239027	CASP10	caspase 10
A_23_P374250	0.3585	0.00890829	2.70058	-2.58976	0.405457	DPY19L2	dpy-19 like 2
A_32_P172141	0.3585	0.00891229	2.70041	-2.59011	0.43303	CDON	cell adhesion associated, oncogene regulated
A_24_P49106	0.3585	0.00891494	2.7003	-2.59034	0.402326	TCEAL7	transcription elongation factor A like 7
A_24_P913620	0.3585	0.00892189	-2.70001	-2.59094	-0.33977
A_23_P112673	0.3585	0.00892872	2.69972	-2.59153	0.260831	ZWILCH	zwilch kinetochore protein
A_23_P69699	0.3585	0.00893682	2.69938	-2.59222	0.510987	NPY1R	neuropeptide Y receptor Y1
A_23_P70201	0.3589	0.00895957	2.69844	-2.59418	0.323699	CHD1	chromodomain helicase DNA binding protein 1
A_23_P32684	0.3589	0.00897478	-2.69781	-2.59549	-0.429122
A_23_P207837	0.3589	0.00897847	2.69765	-2.5958	0.288356	CPD	carboxypeptidase D
A_23_P23593	0.3589	0.00899405	-2.69701	-2.59714	-0.263105
A_24_P911420	0.3589	0.00899445	2.69699	-2.59717	0.432097	TENM3	teneurin transmembrane protein 3
A_24_P683413	0.3589	0.00900517	-2.69655	-2.59809	-0.372538
A_24_P339059	0.3589	0.00900756	2.69645	-2.5983	0.577436	CRISPLD2	cysteine rich secretory protein LCCL domain containing 2
A_23_P106945	0.3589	0.00902343	-2.69579	-2.59965	-0.241909	ADCY7	adenylate cyclase 7
A_24_P934546	0.3589	0.00903344	2.69538	-2.6005	0.571739	SFRP2	secreted frizzled related protein 2
A_32_P172002	0.3589	0.00903675	-2.69524	-2.60079	-0.277975
A_24_P841546	0.3589	0.0090436	-2.69496	-2.60137	-0.687011
A_23_P335958	0.3592	0.0090599	2.69429	-2.60275	0.349235	GPR155	G protein-coupled receptor 155
A_23_P216200	0.3597	0.00907959	2.69348	-2.60443	0.332174	AGPAT5	1-acylglycerol-3-phosphate O-acyltransferase 5
A_24_P372189	0.3599	0.00910081	2.6926	-2.60622	0.578769	WISP1	WNT1 inducible signaling pathway protein 1
A_23_P162238	0.3599	0.0091041	-2.69247	-2.6065	-0.171306	RAB5B	RAB5B, member RAS oncogene family
A_23_P92929	0.3603	0.00912754	2.69151	-2.60848	0.418274	PRR16	proline rich 16
A_32_P66684	0.3603	0.00913843	-2.69107	-2.6094	-0.330188
A_23_P117387	0.3603	0.00914612	2.69075	-2.61005	0.364447	MIA2	melanoma inhibitory activity 2
A_24_P156734	0.3603	0.00915394	-2.69043	-2.6107	-0.179626	LOC149373	uncharacterized LOC149373
A_24_P32139	0.3603	0.00915695	-2.69031	-2.61096	-0.249522	HTR3E	5-hydroxytryptamine receptor 3E
A_32_P151152	0.3605	0.00917003	-2.68978	-2.61205	-0.226467
A_23_P87150	0.3606	0.00918324	-2.68924	-2.61316	-0.361084	LPXN	leupaxin
A_24_P911179	0.3607	0.0092005	2.68854	-2.61461	0.752749	ASPM	abnormal spindle microtubule assembly
A_23_P162746	0.3607	0.00921341	-2.68801	-2.61569	-0.293431	CRYL1	crystallin lambda 1
A_23_P62857	0.3607	0.00921451	2.68797	-2.61578	0.708484
A_32_P154473	0.3607	0.00921972	2.68776	-2.61621	0.378941	KIF5C	kinesin family member 5C
A_24_P156501	0.361	0.00924504	2.68673	-2.61832	0.459468	EBF1	early B-cell factor 1
A_24_P294191	0.361	0.00925409	2.68637	-2.61908	0.265288	RALB	RALB Ras like proto-oncogene B
A_23_P200489	0.361	0.00925447	-2.68635	-2.61911	-0.256945	TMEM63A	transmembrane protein 63A
A_24_P109721	0.361	0.00927747	-2.68542	-2.62102	-0.352694
A_23_P205069	0.361	0.00931237	-2.68402	-2.62391	-0.22893
A_32_P132317	0.361	0.00931619	2.68387	-2.62422	0.243169	GPR155	G protein-coupled receptor 155
A_23_P500034	0.361	0.00931792	2.6838	-2.62436	0.272312	GLI2	GLI family zinc finger 2
A_23_P257003	0.361	0.00933308	2.68319	-2.62561	0.460748	PCSK5	proprotein convertase subtilisin/kexin type 5
A_24_P879135	0.361	0.00935968	-2.68213	-2.6278	-0.390096
A_23_P204751	0.361	0.00936107	2.68207	-2.62792	0.426203	ASIC1	acid sensing ion channel subunit 1
A_24_P273561	0.361	0.00937136	2.68166	-2.62876	0.469172	KIAA1551	KIAA1551
A_32_P25838	0.361	0.00938463	-2.68113	-2.62985	-0.449297
A_24_P118560	0.361	0.0093964	-2.68066	-2.63082	-0.263503	POM121L1P	POM121 transmembrane nucleoporin like 1, pseudogene
A_32_P164203	0.361	0.00939703	2.68064	-2.63087	0.276716
A_24_P323421	0.361	0.00942264	2.67962	-2.63296	0.398577	MIA3	MIA family member 3, ER export factor
A_23_P163475	0.361	0.00942368	-2.67958	-2.63305	-0.196721	C15orf52	chromosome 15 open reading frame 52
A_24_P166012	0.361	0.00943096	2.67929	-2.63364	0.366973	DCUN1D1	defective in cullin neddylation 1 domain containing 1
A_24_P59607	0.361	0.00943711	2.67904	-2.63414	0.222075	C17orf51	chromosome 17 open reading frame 51
A_23_P101342	0.361	0.00944573	-2.6787	-2.63484	-0.194668	ATG4D	autophagy related 4D cysteine peptidase
A_23_P209578	0.361	0.0094709	-2.6777	-2.63689	-0.290716	GAD1	glutamate decarboxylase 1
A_23_P3159	0.361	0.00947292	-2.67762	-2.63705	-0.280575	CBLN3	cerebellin 3 precursor
A_24_P72064	0.361	0.00948935	2.67698	-2.63839	0.332762	GHR	growth hormone receptor
A_32_P94685	0.361	0.00949012	-2.67694	-2.63845	-0.238709
A_24_P914376	0.361	0.00949463	-2.67677	-2.63881	-0.360458	EPOR	erythropoietin receptor
A_24_P269895	0.361	0.0095291	2.67541	-2.6416	0.484663	HNRNPA3	heterogeneous nuclear ribonucleoprotein A3
A_23_P208302	0.361	0.00953096	-2.67534	-2.64175	-0.544967	APOC2	apolipoprotein C2
A_23_P397391	0.361	0.00953362	-2.67523	-2.64197	-0.273179	FFAR2	free fatty acid receptor 2
A_24_P160424	0.361	0.00953506	-2.67517	-2.64208	-0.519362	HCG4B	HLA complex group 4B (non-protein coding)
A_23_P129821	0.361	0.00954061	-2.67496	-2.64253	-0.439878	KCNJ12	potassium voltage-gated channel subfamily J member 12
A_23_P421587	0.361	0.00954255	2.67488	-2.64269	0.413481	GDAP1	ganglioside induced differentiation associated protein 1
A_32_P165330	0.361	0.00956036	2.67418	-2.64412	0.37245	TTC3	tetratricopeptide repeat domain 3
A_32_P141086	0.361	0.00956301	-2.67408	-2.64433	-0.582792
A_23_P501232	0.361	0.00956353	-2.67406	-2.64437	-0.280617	KCNAB2	potassium voltage-gated channel subfamily A regulatory beta subunit 2
A_23_P67169	0.361	0.00957195	2.67373	-2.64505	0.411184	IL11	interleukin 11
A_23_P427217	0.361	0.00957266	2.6737	-2.64511	0.361502	JMJD1C	jumonji domain containing 1C
A_32_P95082	0.361	0.0095878	2.67311	-2.64632	0.433434	CNTLN	centlein
A_24_P900730	0.361	0.00959974	-2.67264	-2.64728	-0.233031
A_32_P1772	0.361	0.00960006	2.67263	-2.64731	0.251319
A_23_P206826	0.361	0.00962106	-2.67181	-2.64899	-0.217741
A_23_P31064	0.361	0.00962754	2.67156	-2.6495	0.431791	MOXD1	monooxygenase DBH like 1
A_23_P369899	0.361	0.00963169	2.6714	-2.64984	0.498245	TMEM158	transmembrane protein 158 (gene/pseudogene)
A_24_P66398	0.361	0.00965503	2.67049	-2.6517	0.355044
A_24_P365906	0.361	0.00967416	-2.66974	-2.65322	-0.218892
A_23_P332392	0.361	0.00970485	-2.66856	-2.65565	-0.355311
A_23_P3911	0.361	0.00973064	2.66756	-2.65769	0.449667	PLXDC1	plexin domain containing 1
A_23_P143838	0.361	0.00973896	2.66724	-2.65835	0.634143	ARPP21	cAMP regulated phosphoprotein 21
A_24_P62860	0.361	0.00973906	2.66724	-2.65836	0.315	STAM2	signal transducing adaptor molecule 2
A_32_P4403	0.361	0.00976401	2.66628	-2.66032	0.248774	C16orf72	chromosome 16 open reading frame 72
A_23_P20814	0.361	0.00976573	2.66621	-2.66046	0.307948	DDX58	DEXD/H-box helicase 58
A_32_P9518	0.361	0.00976682	-2.66617	-2.66054	-0.261834
A_24_P128233	0.361	0.00976992	-2.66605	-2.66079	-0.318697	SCN5A	sodium voltage-gated channel alpha subunit 5
A_32_P41553	0.361	0.00977352	-2.66591	-2.66107	-0.273843	TSACC	TSSK6 activating cochaperone
A_24_P923102	0.361	0.00978683	2.6654	-2.66212	0.672436	PHOSPHO2-KLHL23	PHOSPHO2-KLHL23 readthrough
A_23_P142872	0.361	0.00979004	2.66528	-2.66237	0.340099	TCF7L1	transcription factor 7 like 1
A_23_P157970	0.361	0.00979672	2.66502	-2.66289	0.252206	INVS	inversin
A_24_P7950	0.361	0.00980013	2.66489	-2.66316	0.257408	VAV3	vav guanine nucleotide exchange factor 3
A_24_P323395	0.361	0.00980443	2.66472	-2.6635	0.483657	CRIM1	cysteine rich transmembrane BMP regulator 1
A_23_P132147	0.361	0.0098069	-2.66463	-2.66369	-0.589487	CRYAA	crystallin alpha A
A_23_P391586	0.361	0.00980948	2.66453	-2.66389	0.39081	TPM1	tropomyosin 1 (alpha)
A_23_P100056	0.361	0.00981028	2.6645	-2.66396	0.305305	RBPMS2	RNA binding protein with multiple splicing 2
A_32_P153071	0.361	0.00981242	2.66442	-2.66412	0.390726	VIPR2	vasoactive intestinal peptide receptor 2
A_24_P55092	0.361	0.00982449	-2.66396	-2.66507	-0.165245	CD109	CD109 molecule
A_24_P400645	0.361	0.00983511	-2.66355	-2.6659	-0.243396
A_23_P378416	0.361	0.00983595	2.66352	-2.66596	0.550093	GPM6B	glycoprotein M6B
A_24_P936688	0.361	0.00984164	2.6633	-2.66641	0.450274	SNRK	SNF related kinase
A_24_P383762	0.361	0.00984389	-2.66322	-2.66659	-0.486849	RASGEF1C	RasGEF domain family member 1C
A_24_P8318	0.361	0.00984667	2.66311	-2.6668	0.298286	AFF4	AF4/FMR2 family member 4
A_32_P189781	0.361	0.00985216	-2.6629	-2.66723	-0.727354	LINC00520	long intergenic non-protein coding RNA 520
A_24_P315638	0.361	0.00985929	-2.66263	-2.66779	-0.304863	MRGPRE	MAS related GPR family member E
A_24_P193011	0.361	0.00986058	-2.66258	-2.66789	-0.34962	CCND1	cyclin D1
A_24_P306094	0.361	0.00986645	2.66235	-2.66834	0.21869	YLPM1	YLP motif containing 1
A_23_P203829	0.361	0.00987711	2.66195	-2.66917	0.305703	ZNF10	zinc finger protein 10
A_24_P247039	0.361	0.00988541	-2.66163	-2.66982	-0.221129	LOC647115	translation initiation factor IF-2
A_23_P53276	0.361	0.0098958	2.66124	-2.67063	0.270436	TIMELESS	timeless circadian clock
A_23_P60166	0.361	0.00989655	2.66121	-2.67068	0.234362	DEPTOR	DEP domain containing MTOR-interacting protein
A_23_P213832	0.361	0.0099054	-2.66087	-2.67137	-0.250587	SPINK7	serine peptidase inhibitor, Kazal type 7 (putative)
A_23_P119683	0.361	0.00992066	-2.6603	-2.67256	-0.294718	MIER2	MIER family member 2
A_23_P169061	0.361	0.0099372	-2.65967	-2.67383	-0.308324	OPRK1	opioid receptor kappa 1
A_24_P132633	0.361	0.00996788	-2.65851	-2.6762	-0.368162	TMEM252	transmembrane protein 252
A_23_P17012	0.361	0.00997518	2.65823	-2.67677	0.348572	SCRN3	secernin 3
A_24_P605612	0.361	0.00997814	2.65812	-2.67699	0.372951	THBS2	thrombospondin 2
A_23_P201854	0.361	0.00999537	-2.65747	-2.67832	-0.332216	GJB3	gap junction protein beta 3
A_32_P31101	0.361	0.0100209	-2.65651	-2.68028	-0.283702	ZNF169	zinc finger protein 169
A_24_P789471	0.361	0.0100273	-2.65627	-2.68077	-0.211571	LOC101927038	uncharacterized LOC101927038
A_23_P87435	0.361	0.0100369	-2.65591	-2.6815	-0.283377	RHPN1	rhophilin Rho GTPase binding protein 1
A_23_P138294	0.361	0.0100395	-2.65582	-2.6817	-0.267823	MMEL1	membrane metallo-endopeptidase-like 1
A_23_P86931	0.361	0.0100699	-2.65468	-2.68402	-0.320542	SLC37A2	solute carrier family 37 member 2
A_24_P674118	0.361	0.0100745	-2.6545	-2.68438	-0.420763
A_24_P364412	0.361	0.010086	2.65408	-2.68525	0.405261	PPP1R12A	protein phosphatase 1 regulatory subunit 12A
A_23_P153489	0.361	0.0101153	2.65298	-2.68748	0.306307	CLEC11A	C-type lectin domain family 11 member A
A_24_P7887	0.361	0.0101268	2.65256	-2.68835	0.42208	EP300	E1A binding protein p300
A_23_P41365	0.361	0.0101282	-2.65251	-2.68846	-0.25758	SMR3A	submaxillary gland androgen regulated protein 3A
A_23_P131614	0.361	0.0101463	2.65183	-2.68983	0.423799	COL6A3	collagen type VI alpha 3 chain
A_24_P944154	0.361	0.0101491	2.65173	-2.69004	0.476574	MCTP2	multiple C2 and transmembrane domain containing 2
A_23_P117782	0.361	0.0101708	2.65092	-2.69168	0.428971	LARP6	La ribonucleoprotein domain family member 6
A_24_P299308	0.361	0.0101708	2.65092	-2.69168	0.544086	SPPL3	signal peptide peptidase like 3
A_23_P379614	0.361	0.0101709	2.65092	-2.69169	0.235342	OIP5	Opa interacting protein 5
A_24_P576677	0.361	0.0101868	-2.65033	-2.69289	-0.323032	CTXN1	cortexin 1
A_23_P66073	0.361	0.0102036	-2.64971	-2.69416	-0.336929
A_24_P73943	0.361	0.0102136	2.64934	-2.6949	0.177535	COX11	COX11, cytochrome c oxidase copper chaperone
A_24_P322426	0.361	0.0102139	-2.64933	-2.69493	-0.247111	PTGIR	prostaglandin I2 (prostacyclin) receptor (IP)
A_32_P155984	0.361	0.0102185	-2.64916	-2.69528	-0.296321
A_32_P166760	0.361	0.0102378	-2.64845	-2.69673	-0.31604
A_32_P105730	0.361	0.0102463	-2.64814	-2.69736	-0.387506
A_23_P418434	0.361	0.0102504	-2.64798	-2.69767	-0.28537	LINC01590	long intergenic non-protein coding RNA 1590
A_23_P65240	0.361	0.0102641	2.64748	-2.6987	0.532215	COL4A1	collagen type IV alpha 1 chain
A_24_P481774	0.361	0.0102716	-2.64721	-2.69925	-0.308634	LOC729815	uncharacterized LOC729815
A_32_P177539	0.361	0.0102721	-2.64719	-2.69929	-0.263738	IRX6	iroquois homeobox 6
A_24_P856794	0.361	0.0102814	-2.64684	-2.69999	-0.240266	LOC100134822///FAM157A	uncharacterized LOC100134822///family with sequence similarity 157 member A
A_23_P75707	0.361	0.0102908	-2.6465	-2.70069	-0.391327	OR8H1	olfactory receptor family 8 subfamily H member 1
A_23_P205778	0.361	0.0102973	2.64626	-2.70117	0.32886	GNB5	G protein subunit beta 5
A_23_P169619	0.361	0.0103064	2.64593	-2.70185	0.311208	AFF1	AF4/FMR2 family member 1
A_23_P70307	0.361	0.0103105	2.64578	-2.70216	0.597716	SMOC2	SPARC related modular calcium binding 2
A_23_P406025	0.361	0.0103214	2.64538	-2.70297	0.435707	PRUNE2	prune homolog 2
A_32_P71518	0.361	0.0103222	-2.64535	-2.70303	-0.230365
A_23_P91217	0.361	0.0103325	2.64498	-2.70379	0.320132	CHD6	chromodomain helicase DNA binding protein 6
A_32_P213342	0.361	0.0103333	-2.64495	-2.70385	-0.26473	LINC00942	long intergenic non-protein coding RNA 942
A_23_P164148	0.361	0.0103377	-2.64479	-2.70418	-0.249263	MLX	MLX, MAX dimerization protein
A_32_P703	0.361	0.0103392	2.64473	-2.70429	0.454868	LOC646626	uncharacterized LOC646626
A_24_P333357	0.361	0.0103422	-2.64462	-2.70451	-0.266269
A_32_P69149	0.361	0.0103469	2.64445	-2.70486	0.624744	STEAP1	six transmembrane epithelial antigen of the prostate 1
A_32_P204137	0.361	0.0103477	-2.64442	-2.70493	-0.501153	GABRA4	gamma-aminobutyric acid type A receptor alpha4 subunit
A_23_P251499	0.361	0.010353	2.64423	-2.70532	0.319624	PCOLCE	procollagen C-endopeptidase enhancer
A_24_P112110	0.361	0.0103564	2.6441	-2.70557	0.388685	GTF2I	general transcription factor IIi
A_23_P130836	0.361	0.0103672	-2.64371	-2.70637	-0.254371	GZMM	granzyme M
A_32_P177741	0.361	0.0103719	-2.64354	-2.70672	-0.241652
A_23_P396328	0.361	0.0103746	2.64344	-2.70692	0.341985	MPDZ	multiple PDZ domain crumbs cell polarity complex component
A_23_P41987	0.361	0.0103883	-2.64294	-2.70793	-0.311713	GFRA3	GDNF family receptor alpha 3
A_23_P337934	0.361	0.0103936	2.64275	-2.70832	0.428394	FBLIM1	filamin binding LIM protein 1
A_23_P404595	0.361	0.0104143	-2.642	-2.70985	-0.255215	ZNF417	zinc finger protein 417
A_24_P33575	0.361	0.0104155	-2.64195	-2.70994	-0.180165
A_23_P151018	0.361	0.0104159	2.64194	-2.70997	0.263943	LEMD3	LEM domain containing 3
A_24_P933135	0.361	0.0104186	-2.64184	-2.71017	-0.34643
A_32_P193218	0.361	0.0104194	-2.64181	-2.71022	-0.147989	LPP	LIM domain containing preferred translocation partner in lipoma
A_24_P255865	0.361	0.0104351	2.64125	-2.71138	0.331673
A_23_P203299	0.361	0.010437	2.64118	-2.71152	0.341147	RCN1	reticulocalbin 1
A_24_P40529	0.361	0.0104515	2.64065	-2.71258	0.248353	TMLHE	trimethyllysine hydroxylase, epsilon
A_24_P88031	0.361	0.010471	-2.63995	-2.71401	-0.156431	C8orf33	chromosome 8 open reading frame 33
A_24_P341089	0.361	0.010488	2.63933	-2.71526	0.511206	ANKRD36BP2	ankyrin repeat domain 36B pseudogene 2
A_23_P357546	0.361	0.0104888	-2.63931	-2.71532	-0.247254	PNKD	paroxysmal nonkinesigenic dyskinesia
A_23_P78762	0.361	0.0104931	-2.63915	-2.71564	-0.260727	HSD17B14	hydroxysteroid 17-beta dehydrogenase 14
A_24_P298716	0.361	0.0104951	-2.63908	-2.71578	-0.490721	FAM197Y2P	family with sequence similarity 197, Y-linked, member 2, pseudogene
A_23_P164912	0.361	0.0105021	-2.63883	-2.71629	-0.227971	LIN7B	lin-7 homolog B, crumbs cell polarity complex component
A_23_P115842	0.361	0.0105118	2.63848	-2.717	0.316289	CCAR1	cell division cycle and apoptosis regulator 1
A_23_P344515	0.361	0.0105182	-2.63825	-2.71747	-0.347519
A_23_P219105	0.361	0.0105189	2.63822	-2.71752	0.221111	FGFR1	fibroblast growth factor receptor 1
A_23_P114616	0.361	0.0105368	2.63758	-2.71882	0.198547	ANKRD13C	ankyrin repeat domain 13C
A_23_P81650	0.361	0.0105371	2.63757	-2.71885	0.306288	C5orf15	chromosome 5 open reading frame 15
A_24_P305038	0.361	0.0105634	2.63663	-2.72076	0.22211	CRHR1-IT1	CRHR1 intronic transcript 1
A_23_P53193	0.361	0.0105815	2.63598	-2.72207	0.405579
A_24_P652033	0.361	0.0105824	2.63595	-2.72214	0.299802	DPY19L1P1	DPY19L1 pseudogene 1
A_23_P383764	0.361	0.0105846	-2.63587	-2.7223	-0.338466	OR52K3P	olfactory receptor family 52 subfamily K member 3 pseudogene
A_23_P72387	0.361	0.0105938	2.63554	-2.72296	0.365291	AFAP1	actin filament associated protein 1
A_23_P200936	0.361	0.0106002	2.63531	-2.72342	0.409488	MTR	5-methyltetrahydrofolate-homocysteine methyltransferase
A_23_P336040	0.361	0.0106547	2.63337	-2.72736	0.157918	GOPC	golgi associated PDZ and coiled-coil motif containing
A_24_P914625	0.361	0.0106851	-2.6323	-2.72954	-0.278378	BEND4	BEN domain containing 4
A_23_P3584	0.361	0.0106969	-2.63188	-2.73039	-0.31691	PLA2G15	phospholipase A2 group XV
A_23_P129005	0.361	0.0107065	2.63154	-2.73108	0.233453	NYNRIN	NYN domain and retroviral integrase containing
A_23_P215669	0.361	0.010709	-2.63145	-2.73126	-0.726796	POLR2J2	RNA polymerase II subunit J2
A_23_P351270	0.361	0.0107099	2.63142	-2.73132	0.229313	PAPPA	pappalysin 1
A_24_P286935	0.361	0.0107148	-2.63124	-2.73167	-0.212332	ARL3	ADP ribosylation factor like GTPase 3
A_23_P108574	0.361	0.01073	2.63071	-2.73276	0.25368	PRKD3	protein kinase D3
A_24_P137582	0.361	0.0107315	-2.63065	-2.73287	-0.145139	GFM2	G elongation factor mitochondrial 2
A_23_P166616	0.361	0.0107403	2.63035	-2.7335	0.271245	AGTR1	angiotensin II receptor type 1
A_23_P135239	0.361	0.0107458	2.63015	-2.73389	0.299701	TLE1	transducin like enhancer of split 1
A_23_P9348	0.361	0.0107559	-2.6298	-2.73461	-0.261192	PPP3R2	protein phosphatase 3 regulatory subunit B, beta
A_24_P38446	0.361	0.0107582	-2.62971	-2.73478	-0.202287	CCAR2	cell cycle and apoptosis regulator 2
A_23_P408195	0.361	0.0107669	-2.62941	-2.7354	-0.303316	TMEM155	transmembrane protein 155
A_32_P63848	0.361	0.0107681	2.62937	-2.73548	0.25046	OXCT1	3-oxoacid CoA-transferase 1
A_32_P224188	0.361	0.010779	-2.62898	-2.73626	-0.218421	LINC00841	long intergenic non-protein coding RNA 841
A_23_P202071	0.361	0.0108052	2.62806	-2.73812	0.210349	CELF2	CUGBP, Elav-like family member 2
A_23_P133506	0.361	0.0108176	-2.62763	-2.739	-0.274001	DOK3	docking protein 3
A_23_P117190	0.361	0.0108183	2.6276	-2.73905	0.419538	DNAJC15	DnaJ heat shock protein family (Hsp40) member C15
A_23_P402604	0.361	0.0108353	2.62701	-2.74025	0.258022	PFAS	phosphoribosylformylglycinamidine synthase
A_32_P49035	0.361	0.0108366	2.62696	-2.74035	0.397752
A_24_P942092	0.361	0.0108386	2.6269	-2.74049	0.341956	SPACA6	sperm acrosome associated 6
A_32_P213881	0.361	0.010851	2.62646	-2.74136	0.440946	C20orf202	chromosome 20 open reading frame 202
A_23_P134584	0.361	0.0108656	-2.62595	-2.74239	-0.358052	XRCC2	X-ray repair cross complementing 2
A_32_P105311	0.361	0.0108678	-2.62587	-2.74255	-0.170352
A_24_P345314	0.361	0.0108697	-2.62581	-2.74269	-0.374137	TAL1	TAL bHLH transcription factor 1, erythroid differentiation factor
A_23_P107283	0.361	0.0108776	2.62553	-2.74324	0.388058	HOXB2	homeobox B2
A_23_P121956	0.361	0.010886	2.62524	-2.74383	0.313465	THG1L	tRNA-histidine guanylyltransferase 1 like
A_24_P721730	0.361	0.0109001	2.62475	-2.74483	0.231981
A_24_P928439	0.361	0.0109067	-2.62452	-2.74529	-0.201807
A_24_P715719	0.361	0.0109081	2.62447	-2.74539	0.328315
A_24_P707102	0.361	0.0109095	2.62442	-2.74549	0.325941
A_23_P75192	0.361	0.010915	-2.62423	-2.74587	-0.395529
A_23_P113111	0.361	0.0109221	2.62398	-2.74638	0.455261	AR	androgen receptor
A_32_P106315	0.361	0.0109275	2.6238	-2.74675	0.50659
A_23_P384108	0.361	0.0109326	-2.62362	-2.74711	-0.191236	FAAP20	Fanconi anemia core complex associated protein 20
A_23_P93027	0.361	0.0109331	2.6236	-2.74714	0.460562	FGF18	fibroblast growth factor 18
A_32_P36694	0.361	0.0109475	2.6231	-2.74815	0.196752	JAZF1	JAZF zinc finger 1
A_23_P5934	0.361	0.0109484	-2.62307	-2.74822	-0.559679	SOGA1	suppressor of glucose, autophagy associated 1
A_32_P46112	0.361	0.0109507	-2.62299	-2.74838	-0.28611
A_23_P258525	0.361	0.0109529	-2.62292	-2.74853	-0.351407	MC3R	melanocortin 3 receptor
A_24_P133584	0.361	0.010967	2.62243	-2.74952	0.249935	MFGE8	milk fat globule-EGF factor 8 protein
A_24_P167377	0.361	0.0109779	-2.62205	-2.75028	-0.294341	OR10P1	olfactory receptor family 10 subfamily P member 1
A_23_P255111	0.361	0.0109863	2.62176	-2.75086	0.553581
A_23_P206059	0.361	0.0110054	2.6211	-2.7522	0.271144	PRC1	protein regulator of cytokinesis 1
A_24_P918843	0.361	0.0110188	2.62064	-2.75313	0.315664	RALGAPA1	Ral GTPase activating protein catalytic alpha subunit 1
A_23_P87351	0.361	0.0110262	2.62038	-2.75365	0.272558	RRM1	ribonucleotide reductase catalytic subunit M1
A_24_P873659	0.361	0.0110345	2.6201	-2.75422	0.58644	MALAT1	metastasis associated lung adenocarcinoma transcript 1 (non-protein coding)
A_23_P94875	0.361	0.0110375	2.62	-2.75443	0.383738	INPP5E	inositol polyphosphate-5-phosphatase E
A_23_P150457	0.361	0.0110401	2.61991	-2.75461	0.570951	LYVE1	lymphatic vessel endothelial hyaluronan receptor 1
A_24_P289818	0.361	0.0110492	2.61959	-2.75524	0.39594
A_32_P149158	0.361	0.0110539	2.61943	-2.75557	0.316901	PLCL1	phospholipase C like 1
A_24_P32411	0.361	0.0110572	2.61932	-2.7558	0.348118	CSPP1	centrosome and spindle pole associated protein 1
A_24_P934583	0.361	0.0110635	-2.6191	-2.75624	-0.279987
A_24_P882309	0.361	0.0110665	-2.619	-2.75645	-0.391337
A_24_P69095	0.361	0.0111008	2.61782	-2.75882	0.537228	ENC1	ectodermal-neural cortex 1
A_24_P915692	0.361	0.0111275	2.61692	-2.76065	0.423754	PHLDA1	pleckstrin homology like domain family A member 1
A_23_P158925	0.361	0.0111275	2.61692	-2.76065	0.293603	ADGRA3	adhesion G protein-coupled receptor A3
A_24_P18270	0.361	0.0111398	-2.6165	-2.7615	-0.207276	UCMA	upper zone of growth plate and cartilage matrix associated
A_23_P127957	0.361	0.0111429	2.61639	-2.76172	0.468277	P4HA3	prolyl 4-hydroxylase subunit alpha 3
A_24_P126651	0.361	0.0111478	2.61622	-2.76205	0.221058	TCEA1	transcription elongation factor A1
A_23_P45409	0.361	0.0111479	2.61622	-2.76206	0.326139	UPF3B	UPF3 regulator of nonsense transcripts homolog B (yeast)
A_32_P105397	0.361	0.0111489	2.61618	-2.76213	0.429197
A_24_P89891	0.361	0.0111549	2.61598	-2.76255	0.375772	TRAF1	TNF receptor associated factor 1
A_23_P408323	0.361	0.0111583	-2.61586	-2.76278	-0.352803	LINC01554	long intergenic non-protein coding RNA 1554
A_23_P430411	0.361	0.011164	-2.61567	-2.76316	-0.395179	ITGB2	integrin subunit beta 2
A_23_P171117	0.361	0.0111699	2.61547	-2.76357	0.265123	MORC4	MORC family CW-type zinc finger 4
A_32_P152544	0.3614	0.0111917	2.61473	-2.76507	0.853032
A_23_P53467	0.3617	0.011212	2.61404	-2.76646	0.299231	IKBIP	IKBKB interacting protein
A_23_P106258	0.3617	0.0112312	-2.61339	-2.76777	-0.177632	SLC25A47	solute carrier family 25 member 47
A_23_P311232	0.3617	0.0112399	2.61309	-2.76836	0.227451	CLASP1	cytoplasmic linker associated protein 1
A_32_P41604	0.3617	0.0112441	2.61295	-2.76864	0.302335	F5	coagulation factor V
A_23_P218793	0.3617	0.0112456	-2.6129	-2.76875	-0.236369	XPNPEP3	X-prolyl aminopeptidase 3
A_23_P98304	0.3617	0.0112576	2.6125	-2.76957	0.339622	ANO1	anoctamin 1
A_24_P136471	0.3617	0.0112612	2.61238	-2.76981	0.376545
A_23_P85414	0.3626	0.0113078	2.61081	-2.77297	0.32911	RERE	arginine-glutamic acid dipeptide repeats
A_23_P71624	0.3626	0.0113083	-2.61079	-2.77301	-0.398714	PAX5	paired box 5
A_24_P401473	0.3629	0.0113375	-2.60981	-2.77498	-0.19781	LOC102723566	uncharacterized LOC102723566
A_23_P51711	0.3629	0.0113453	-2.60954	-2.77552	-0.293547	CELA2B	chymotrypsin like elastase family member 2B
A_23_P2537	0.3629	0.0113476	-2.60947	-2.77567	-0.174002	MMAB	methylmalonic aciduria (cobalamin deficiency) cblB type
A_23_P60079	0.3629	0.0113516	2.60933	-2.77594	0.85857	ANGPT2	angiopoietin 2
A_32_P148602	0.3634	0.0113868	-2.60816	-2.77831	-0.504789	WDHD1	WD repeat and HMG-box DNA binding protein 1
A_24_P256668	0.3634	0.0114105	2.60736	-2.7799	0.162439	ZC3H7A	zinc finger CCCH-type containing 7A
A_24_P2648	0.3634	0.0114288	2.60675	-2.78113	0.598337	PTPN14	protein tyrosine phosphatase, non-receptor type 14
A_23_P209978	0.3634	0.011434	2.60658	-2.78148	0.465046	VSNL1	visinin like 1
A_24_P556937	0.3634	0.0114347	-2.60656	-2.78153	-0.583954
A_23_P373092	0.3634	0.0114417	-2.60632	-2.782	-0.246323
A_23_P376239	0.3634	0.0114591	2.60575	-2.78316	0.262818	PAPOLA	poly(A) polymerase alpha
A_24_P357405	0.3634	0.0114874	-2.60481	-2.78505	-0.228224
A_32_P32061	0.3634	0.0114959	2.60452	-2.78562	0.413718	C2orf27A	chromosome 2 open reading frame 27A
A_24_P589001	0.3634	0.0115082	-2.60412	-2.78643	-0.211555	ZNF503-AS1	ZNF503 antisense RNA 1
A_23_P154875	0.3634	0.0115105	2.60404	-2.78659	0.352656	BACE2	beta-site APP-cleaving enzyme 2
A_23_P74088	0.3634	0.0115248	2.60357	-2.78754	0.3941	MMP23B	matrix metallopeptidase 23B
A_32_P61708	0.3634	0.0115272	2.60349	-2.7877	0.576658
A_24_P247910	0.3634	0.0115272	2.60349	-2.7877	0.61922	BDP1	B double prime 1, subunit of RNA polymerase III transcription initiation factor IIIB
A_23_P158794	0.3634	0.0115327	2.60331	-2.78806	0.272257	RSRC1	arginine and serine rich coiled-coil 1
A_24_P416257	0.3634	0.0115358	-2.6032	-2.78827	-0.316181	GGA2	golgi associated, gamma adaptin ear containing, ARF binding protein 2
A_23_P153301	0.3634	0.0115572	-2.6025	-2.78969	-0.318734	CEACAM5	carcinoembryonic antigen related cell adhesion molecule 5
A_24_P179585	0.3634	0.0115597	2.60242	-2.78985	0.471085	MARK1	microtubule affinity regulating kinase 1
A_23_P213551	0.3634	0.0115629	2.60231	-2.79007	0.246566	CSNK1A1	casein kinase 1 alpha 1
A_24_P943997	0.3634	0.0115641	2.60227	-2.79014	0.349562	ARL5B	ADP ribosylation factor like GTPase 5B
A_32_P18251	0.3634	0.0115741	2.60194	-2.79081	0.343175	FUNDC2	FUN14 domain containing 2
A_24_P57631	0.3634	0.0115748	2.60192	-2.79085	0.334197	GPC3	glypican 3
A_24_P921597	0.3634	0.0115765	2.60186	-2.79097	0.35247
A_23_P251293	0.3634	0.0115892	2.60144	-2.79181	0.240024	SNCG	synuclein gamma
A_23_P72077	0.3634	0.0115968	2.6012	-2.79231	0.32971	IL12RB2	interleukin 12 receptor subunit beta 2
A_24_P579356	0.3634	0.0116109	2.60073	-2.79324	0.326979	ARHGAP28	Rho GTPase activating protein 28
A_23_P44836	0.3634	0.0116183	2.60049	-2.79373	0.348348	NT5DC2	5'-nucleotidase domain containing 2
A_24_P48983	0.3634	0.0116288	-2.60014	-2.79442	-0.328933	CCDC120	coiled-coil domain containing 120
A_32_P215462	0.3634	0.0116314	2.60006	-2.79459	0.462401
A_24_P85009	0.3634	0.011633	2.60001	-2.79469	0.42774	FGF13	fibroblast growth factor 13
A_23_P310582	0.3648	0.0116854	-2.59829	-2.79813	-0.19068	ST7L	suppression of tumorigenicity 7 like
A_24_P391586	0.3648	0.0116964	2.59793	-2.79886	0.452289	OAF	out at first homolog
A_23_P254091	0.365	0.0117121	2.59742	-2.79988	0.256008	KIF2A	kinesin family member 2A
A_24_P118946	0.3659	0.0117579	2.59593	-2.80287	0.358069
A_23_P160638	0.3659	0.0117582	2.59592	-2.80289	0.267093	BGLAP	bone gamma-carboxyglutamate protein
A_32_P171309	0.3664	0.0117859	-2.59502	-2.8047	-0.20979
A_24_P53519	0.3664	0.0117916	2.59484	-2.80506	0.221638	CHAF1A	chromatin assembly factor 1 subunit A
A_32_P54242	0.3666	0.0118212	-2.59388	-2.80698	-0.167911	LCORL	ligand dependent nuclear receptor corepressor like
A_23_P161331	0.3666	0.0118325	-2.59351	-2.80772	-0.567033	PCDH15	protocadherin related 15
A_24_P724807	0.3666	0.0118352	2.59343	-2.80789	0.41464
A_32_P34480	0.3666	0.0118368	-2.59338	-2.80799	-0.242863
A_23_P87310	0.3666	0.011863	-2.59253	-2.80968	-0.232575	LMO1	LIM domain only 1
A_24_P374163	0.3666	0.0118668	-2.59241	-2.80993	-0.226792	APOL4	apolipoprotein L4
A_32_P352697	0.3666	0.0118707	2.59228	-2.81018	0.373098	YTHDC1	YTH domain containing 1
A_23_P348257	0.3666	0.0118775	2.59206	-2.81062	0.635004	NUAK1	NUAK family kinase 1
A_24_P147190	0.3666	0.0118829	2.59189	-2.81096	0.274723	PARN	poly(A)-specific ribonuclease
A_24_P611139	0.3666	0.0118897	-2.59167	-2.8114	-0.221792
A_23_P328836	0.3666	0.0118948	2.59151	-2.81173	0.222283	LCOR	ligand dependent nuclear receptor corepressor
A_32_P119830	0.3668	0.0119159	2.59083	-2.81309	0.371012	PEG3-AS1	PEG3 antisense RNA 1
A_23_P154627	0.3668	0.0119496	2.58975	-2.81525	0.213421	TSHZ2	teashirt zinc finger homeobox 2
A_32_P50973	0.3668	0.0119549	2.58958	-2.81559	0.340386
A_23_P32938	0.3668	0.0119611	2.58938	-2.81599	0.224467	DDX10	DEAD-box helicase 10
A_23_P42116	0.3668	0.011965	2.58926	-2.81624	0.361792	PPT2	palmitoyl-protein thioesterase 2
A_23_P19886	0.3668	0.011966	-2.58923	-2.8163	-0.236519	NPSR1	neuropeptide S receptor 1
A_23_P71179	0.3668	0.0119821	-2.58871	-2.81733	-0.287744
A_32_P2354	0.3668	0.0119917	2.58841	-2.81794	0.272537	QPRT	quinolinate phosphoribosyltransferase
A_23_P64980	0.3668	0.0119946	-2.58832	-2.81813	-0.258057	SLC6A13	solute carrier family 6 member 13
A_24_P229304	0.3668	0.0119964	-2.58826	-2.81824	-0.219862
A_24_P248741	0.3668	0.0120009	2.58811	-2.81853	0.624727	ZNF501	zinc finger protein 501
A_24_P878366	0.3676	0.0120357	-2.587	-2.82075	-0.510959
A_23_P7535	0.3682	0.0120795	-2.58562	-2.82352	-0.258827	HRH2	histamine receptor H2
A_23_P103897	0.3682	0.0120981	-2.58503	-2.8247	-0.23155	SPATA1	spermatogenesis associated 1
A_23_P143247	0.3682	0.0121065	2.58476	-2.82523	0.318019	TSHZ2	teashirt zinc finger homeobox 2
A_24_P213325	0.3682	0.0121116	2.5846	-2.82556	0.280726
A_23_P107981	0.3682	0.0121209	-2.58431	-2.82614	-0.316477	SULT2B1	sulfotransferase family 2B member 1
A_32_P103695	0.3682	0.0121243	2.5842	-2.82636	0.265656	FAM92A1	family with sequence similarity 92 member A1
A_24_P32252	0.3682	0.0121321	-2.58395	-2.82685	-0.304938	KIAA0930	KIAA0930
A_24_P66239	0.3682	0.0121365	2.58381	-2.82712	0.373926	PELO	pelota homolog (Drosophila)
A_23_P55749	0.3682	0.0121468	2.58349	-2.82778	0.339584	COL5A3	collagen type V alpha 3 chain
A_23_P94338	0.3682	0.0121712	2.58272	-2.82931	0.626307	ENPP2	ectonucleotide pyrophosphatase/phosphodiesterase 2
A_24_P68068	0.3682	0.0121728	-2.58267	-2.82941	-0.376651
A_24_P523345	0.3682	0.0121989	-2.58185	-2.83105	-0.614506
A_23_P120899	0.3682	0.0122057	-2.58164	-2.83148	-0.209183	CSF2RB	colony stimulating factor 2 receptor beta common subunit
A_23_P47102	0.3682	0.0122128	-2.58141	-2.83192	-0.244552	ACY3	aminoacylase 3
A_24_P923449	0.3682	0.0122203	-2.58118	-2.83239	-0.252669
A_23_P7194	0.3682	0.0122267	2.58098	-2.83279	0.325754	LGI2	leucine rich repeat LGI family member 2
A_24_P224158	0.3682	0.0122317	-2.58082	-2.83311	-0.243673	RFX4	regulatory factor X4
A_23_P336678	0.3682	0.0122335	-2.58076	-2.83322	-0.349794	GPHB5	glycoprotein hormone beta 5
A_32_P409919	0.3682	0.0122591	2.57996	-2.83482	0.334265	PHTF2	putative homeodomain transcription factor 2
A_23_P96899	0.3682	0.0122646	-2.57979	-2.83516	-0.233147	PGLYRP3	peptidoglycan recognition protein 3
A_23_P2397	0.3682	0.0122679	-2.57969	-2.83536	-0.18263	RASSF3	Ras association domain family member 3
A_23_P68910	0.3682	0.0122773	-2.57939	-2.83595	-0.333113	SSTR3	somatostatin receptor 3
A_24_P92168	0.3682	0.0122801	-2.57931	-2.83612	-0.201439
A_24_P126282	0.3682	0.0122848	2.57916	-2.83641	0.261931	BTN3A1	butyrophilin subfamily 3 member A1
A_23_P212073	0.3682	0.0122854	2.57914	-2.83646	0.385819	MBNL1	muscleblind like splicing regulator 1
A_32_P114831	0.3682	0.012291	-2.57897	-2.8368	-0.55647
A_32_P121424	0.3682	0.0122991	-2.57872	-2.83731	-0.917656	ATP6V0D2	ATPase H+ transporting V0 subunit d2
A_23_P412508	0.3685	0.0123163	-2.57818	-2.83837	-0.563021	PDZD9	PDZ domain containing 9
A_24_P179577	0.3685	0.0123266	2.57786	-2.83901	0.321754	KIAA1109	KIAA1109
A_23_P148410	0.3686	0.0123426	-2.57736	-2.84001	-0.382188	FTHL17	ferritin heavy chain like 17
A_32_P56001	0.3686	0.012351	2.5771	-2.84053	0.356712	CD93	CD93 molecule
A_24_P459880	0.3686	0.0123553	2.57697	-2.8408	0.491015	MFI2-AS1	MFI2 antisense RNA 1
A_24_P25679	0.3687	0.0123691	-2.57654	-2.84164	-0.669586
A_24_P357468	0.3689	0.0123943	-2.57576	-2.8432	-0.229254
A_24_P62530	0.3689	0.0124214	2.57492	-2.84487	0.320574	RHOU	ras homolog family member U
A_24_P238769	0.3689	0.0124362	-2.57447	-2.84578	-0.284978
A_24_P926507	0.3689	0.0124457	-2.57417	-2.84637	-0.86659	SLC14A1	solute carrier family 14 member 1 (Kidd blood group)
A_24_P357778	0.3689	0.0124482	2.57409	-2.84652	0.32863	ZBED9	zinc finger BED-type containing 9
A_23_P71598	0.3689	0.0124493	2.57406	-2.84659	0.337962	MPDZ	multiple PDZ domain crumbs cell polarity complex component
A_24_P277349	0.3689	0.0124583	2.57378	-2.84714	0.426822	SEC31A	SEC31 homolog A, COPII coat complex component
A_24_P264928	0.3689	0.0124597	2.57374	-2.84723	0.51939	BOD1L1	biorientation of chromosomes in cell division 1 like 1
A_24_P109375	0.3689	0.0124602	-2.57373	-2.84726	-0.218623	TRIM74	tripartite motif containing 74
A_23_P157299	0.3689	0.0124793	2.57314	-2.84843	0.512242	AEBP1	AE binding protein 1
A_24_P285179	0.3689	0.0124798	2.57312	-2.84846	0.172819	CDC73	cell division cycle 73
A_32_P188953	0.3689	0.0124836	2.573	-2.84869	0.276699	MIR99AHG	mir-99a-let-7c cluster host gene
A_24_P127491	0.3689	0.0124931	-2.57271	-2.84927	-0.26046	HHIPL1	HHIP like 1
A_32_P157228	0.3692	0.0125094	2.57221	-2.85027	0.394224	AHCTF1	AT-hook containing transcription factor 1
A_24_P941627	0.3692	0.0125255	-2.57172	-2.85125	-0.374267
A_23_P408473	0.3692	0.0125306	-2.57156	-2.85156	-0.205669	MROH1	maestro heat like repeat family member 1
A_24_P920125	0.3692	0.0125402	-2.57127	-2.85215	-0.23688	PPIA	peptidylprolyl isomerase A
A_23_P213857	0.3692	0.0125592	2.57069	-2.85331	0.422996	C7	complement component 7
A_23_P160934	0.3692	0.0125764	2.57016	-2.85435	0.34471	ANP32E	acidic nuclear phosphoprotein 32 family member E
A_23_P94141	0.3692	0.0125807	2.57003	-2.85462	0.40229	RAD54B	RAD54 homolog B (S. cerevisiae)
A_32_P8825	0.3692	0.012588	2.56981	-2.85506	0.412267	MATN1-AS1	MATN1 antisense RNA 1
A_23_P339119	0.3692	0.0125957	2.56957	-2.85553	0.237963	ACSS3	acyl-CoA synthetase short-chain family member 3
A_23_P213745	0.3692	0.0126016	2.56939	-2.85588	1.01909	CXCL14	C-X-C motif chemokine ligand 14
A_24_P40094	0.3692	0.0126094	-2.56915	-2.85636	-0.576315	ATCAY	ATCAY, caytaxin
A_24_P902728	0.3692	0.0126191	2.56886	-2.85695	0.324588	CAPRIN1	cell cycle associated protein 1
A_23_P301079	0.3692	0.012622	2.56877	-2.85712	0.416991	SKA2	spindle and kinetochore associated complex subunit 2
A_24_P605233	0.3692	0.0126321	2.56846	-2.85773	0.308656	KDM4C	lysine demethylase 4C
A_23_P50571	0.3692	0.0126428	-2.56814	-2.85838	-0.258805	KIR2DL2	killer cell immunoglobulin like receptor, two Ig domains and long cytoplasmic tail 2
A_24_P307695	0.3692	0.0126447	2.56808	-2.8585	0.418216	LRRCC1	leucine rich repeat and coiled-coil centrosomal protein 1
A_23_P48951	0.3694	0.0126859	2.56683	-2.86098	0.297202	MFGE8	milk fat globule-EGF factor 8 protein
A_24_P778607	0.3694	0.0126927	2.56662	-2.86139	0.37508
A_23_P91504	0.3694	0.0126998	-2.56641	-2.86182	-0.255036	ITSN1	intersectin 1
A_24_P125993	0.3694	0.0127019	-2.56634	-2.86194	-0.225446	HGS	hepatocyte growth factor-regulated tyrosine kinase substrate
A_32_P899436	0.3694	0.0127041	-2.56628	-2.86208	-0.237643	UHRF1BP1	UHRF1 binding protein 1
A_23_P127697	0.3694	0.012706	-2.56622	-2.86219	-0.292029
A_32_P151470	0.3696	0.0127238	-2.56568	-2.86326	-0.5618
A_24_P26073	0.3698	0.0127555	2.56472	-2.86516	0.269204	LRPPRC	leucine rich pentatricopeptide repeat containing
A_32_P93045	0.3698	0.0127641	2.56447	-2.86568	0.374443	TET1	tet methylcytosine dioxygenase 1
A_23_P2307	0.3698	0.012774	-2.56417	-2.86627	-0.256566	RHEBL1	Ras homolog enriched in brain like 1
A_32_P32496	0.3698	0.0127867	2.56378	-2.86703	0.55688	LOC100233156	tektin 4 pseudogene
A_23_P6674	0.3698	0.0127938	2.56357	-2.86745	0.476852	LXN	latexin
A_32_P827528	0.3698	0.012802	2.56332	-2.86794	0.343355	S1PR2	sphingosine-1-phosphate receptor 2
A_24_P42066	0.3698	0.0128101	-2.56308	-2.86843	-0.325706	GGT3P	gamma-glutamyltransferase 3 pseudogene
A_23_P315273	0.3698	0.0128133	2.56298	-2.86862	0.399973	MT3	metallothionein 3
A_24_P923510	0.3698	0.0128181	-2.56284	-2.86891	-0.344361
A_23_P44919	0.3698	0.0128208	-2.56276	-2.86907	-0.19537	ACSM5	acyl-CoA synthetase medium-chain family member 5
A_23_P336034	0.3698	0.0128317	-2.56243	-2.86971	-0.223404	OXER1	oxoeicosanoid receptor 1
A_24_P818268	0.3698	0.0128384	-2.56223	-2.87011	-0.328894
A_23_P147801	0.37	0.0128532	2.56179	-2.87099	0.406758	ZNF654	zinc finger protein 654
A_23_P26745	0.37	0.0128759	-2.56111	-2.87234	-0.278677
A_24_P384569	0.37	0.0128902	2.56068	-2.87319	0.318418	EWSR1	EWS RNA binding protein 1
A_32_P90709	0.37	0.0128971	2.56048	-2.8736	0.28677	CEP85L	centrosomal protein 85 like
A_24_P3140	0.37	0.0129061	2.56021	-2.87413	0.402509	ZNF638	zinc finger protein 638
A_23_P12554	0.37	0.0129091	-2.56012	-2.87431	-0.433053	PKD2L1	polycystin 2 like 1, transient receptor potential cation channel
A_24_P53824	0.37	0.0129129	-2.56001	-2.87453	-0.242222	RALGPS1	Ral GEF with PH domain and SH3 binding motif 1
A_24_P922631	0.37	0.012931	-2.55946	-2.87561	-0.24531	C5orf58	chromosome 5 open reading frame 58
A_23_P1145	0.37	0.012933	2.55941	-2.87572	0.227283	MTPAP	mitochondrial poly(A) polymerase
A_24_P209389	0.37	0.0129334	-2.55939	-2.87574	-0.215667	MLXIPL	MLX interacting protein like
A_24_P230721	0.3701	0.0129584	-2.55865	-2.87722	-0.213897	WDR73	WD repeat domain 73
A_23_P134384	0.3701	0.0129584	2.55865	-2.87722	0.342025	PHF14	PHD finger protein 14
A_24_P324814	0.3701	0.0129654	2.55844	-2.87764	0.266544	CEP95	centrosomal protein 95
A_24_P149036	0.3702	0.0129815	2.55796	-2.87858	0.461932	DPYSL3	dihydropyrimidinase like 3
A_23_P394562	0.3702	0.0129877	2.55778	-2.87894	0.689859
A_24_P552987	0.3704	0.0130036	2.55731	-2.87988	0.31302
A_23_P370635	0.3708	0.0130325	2.55645	-2.88158	0.221887	MBOAT2	membrane bound O-acyltransferase domain containing 2
A_24_P472007	0.3708	0.0130447	-2.55609	-2.88229	-0.213696	UNC13A	unc-13 homolog A
A_24_P263623	0.3708	0.0130508	2.55591	-2.88265	0.29728	PTGES3	prostaglandin E synthase 3
A_24_P67364	0.3708	0.0130536	2.55583	-2.88281	0.379743	TPM3	tropomyosin 3
A_23_P217866	0.371	0.013073	2.55526	-2.88395	0.345207	IFI16	interferon gamma inducible protein 16
A_24_P945147	0.371	0.013084	2.55493	-2.88459	0.191085	RABEP1	rabaptin, RAB GTPase binding effector protein 1
A_32_P188993	0.371	0.0130933	-2.55466	-2.88513	-0.461059
A_24_P288298	0.371	0.0130952	-2.5546	-2.88524	-0.194382	KIR2DL4	killer cell immunoglobulin like receptor, two Ig domains and long cytoplasmic tail 4
A_23_P27239	0.3711	0.0131113	-2.55413	-2.88618	-0.298959	OR1D2	olfactory receptor family 1 subfamily D member 2
A_24_P820037	0.3711	0.0131279	-2.55364	-2.88714	-0.286444	SLC6A17	solute carrier family 6 member 17
A_24_P61029	0.3711	0.0131346	-2.55344	-2.88754	-0.69595
A_23_P51376	0.3711	0.0131669	-2.5525	-2.88941	-0.181409	NKAIN1	Na+/K+ transporting ATPase interacting 1
A_23_P28898	0.3711	0.0131673	2.55249	-2.88943	0.376902	PLCB4	phospholipase C beta 4
A_24_P140057	0.3711	0.0131865	-2.55192	-2.89055	-0.606618	DPP10	dipeptidyl peptidase like 10
A_24_P242581	0.3711	0.013187	-2.55191	-2.89058	-0.20457	SLC5A9	solute carrier family 5 member 9
A_23_P59261	0.3711	0.0131916	2.55177	-2.89084	0.25012	TPBG	trophoblast glycoprotein
A_24_P219024	0.3711	0.0131954	2.55166	-2.89106	0.228062	DIS3	DIS3 homolog, exosome endoribonuclease and 3'-5' exoribonuclease
A_23_P20728	0.3711	0.0132066	-2.55133	-2.89171	-0.153875	SNAPC4	small nuclear RNA activating complex polypeptide 4
A_23_P2492	0.3711	0.0132067	2.55133	-2.89172	0.532465	C1S	complement component 1, s subcomponent
A_23_P136196	0.3711	0.013215	2.55109	-2.8922	0.206768	TBC1D19	TBC1 domain family member 19
A_23_P133517	0.3711	0.0132166	2.55104	-2.89229	0.290819	LIFR	leukemia inhibitory factor receptor alpha
A_23_P420417	0.3724	0.0132707	-2.54947	-2.89541	-0.166474	TLCD1	TLC domain containing 1
A_24_P532232	0.3724	0.0132823	2.54913	-2.89607	0.473265	CREB5	cAMP responsive element binding protein 5
A_32_P160438	0.3727	0.0133011	-2.54858	-2.89715	-0.159026
A_24_P152649	0.3727	0.0133217	-2.54799	-2.89833	-0.341345	LOC644189	acyl-CoA thioesterase 4 pseudogene
A_23_P74114	0.3727	0.0133399	-2.54746	-2.89938	-0.609122	ZNF713	zinc finger protein 713
A_24_P348513	0.3727	0.0133559	-2.54699	-2.90029	-0.296395	TANGO2	transport and golgi organization 2 homolog
A_23_P98399	0.3727	0.0133661	-2.5467	-2.90087	-0.222427	HTR3A	5-hydroxytryptamine receptor 3A
A_24_P42316	0.3727	0.0133701	2.54658	-2.9011	0.380868	BDP1	B double prime 1, subunit of RNA polymerase III transcription initiation factor IIIB
A_24_P682199	0.3727	0.0134084	-2.54548	-2.90329	-0.185787	UBAP1L	ubiquitin associated protein 1 like
A_23_P131887	0.3727	0.013421	2.54512	-2.90401	0.32069	SOX12	SRY-box 12
A_24_P220472	0.3727	0.0134405	-2.54456	-2.90511	-0.291714	SPATA12	spermatogenesis associated 12
A_24_P273489	0.3727	0.0134461	-2.54439	-2.90543	-0.173412	SH2D4B	SH2 domain containing 4B
A_24_P59827	0.3727	0.0134587	-2.54403	-2.90615	-0.252407
A_23_P20437	0.3727	0.0134606	-2.54398	-2.90625	-0.175166	TIGD5	tigger transposable element derived 5
A_24_P743802	0.3727	0.0134679	2.54377	-2.90667	0.335314	ZNF618	zinc finger protein 618
A_23_P127547	0.3727	0.0134681	2.54376	-2.90668	0.441837	TRPC6	transient receptor potential cation channel subfamily C member 6
A_24_P19544	0.3727	0.0134743	2.54359	-2.90703	0.263889	STK39	serine/threonine kinase 39
A_23_P37877	0.3727	0.0134887	-2.54317	-2.90784	-0.158545	NARFL	nuclear prelamin A recognition factor like
A_24_P743907	0.3727	0.0134887	2.54317	-2.90785	0.250167	DNM1L	dynamin 1 like
A_23_P300136	0.3727	0.0135181	-2.54233	-2.9095	-0.182914
A_24_P936628	0.3727	0.0135183	-2.54232	-2.90952	-0.426535
A_24_P762613	0.3727	0.0135439	2.54159	-2.91096	0.287209	DNM3OS	DNM3 opposite strand/antisense RNA
A_23_P331177	0.3727	0.013551	-2.54139	-2.91136	-0.244771	BHLHA15	basic helix-loop-helix family member a15
A_23_P84000	0.3727	0.013554	-2.5413	-2.91153	-0.425175	CACNG2	calcium voltage-gated channel auxiliary subunit gamma 2
A_23_P105705	0.3727	0.0135564	-2.54123	-2.91167	-0.270377	FGF6	fibroblast growth factor 6
A_23_P136184	0.3727	0.0135611	-2.5411	-2.91193	-0.314441	UCN3	urocortin 3
A_23_P69293	0.3727	0.013575	-2.5407	-2.91271	-0.222481	CHDH	choline dehydrogenase
A_23_P219188	0.3727	0.0135849	-2.54042	-2.91326	-0.267078	RABL6	RAB, member RAS oncogene family-like 6
A_24_P108517	0.3727	0.0135859	-2.54039	-2.91333	-0.205123	CRB3	crumbs 3, cell polarity complex component
A_24_P466374	0.3727	0.0135883	-2.54033	-2.91346	-0.143498	EYA3	EYA transcriptional coactivator and phosphatase 3
A_24_P934656	0.3727	0.0136025	-2.53992	-2.91426	-0.378537
A_24_P941572	0.3727	0.0136088	2.53974	-2.91461	0.295375	FAM114A1	family with sequence similarity 114 member A1
A_23_P209288	0.3727	0.0136156	2.53955	-2.91499	0.23012	CUL3	cullin 3
A_23_P316172	0.3727	0.0136222	2.53936	-2.91536	0.489	PDLIM3	PDZ and LIM domain 3
A_24_P627306	0.3727	0.0136275	-2.53921	-2.91565	-0.271473	EDEM2	ER degradation enhancing alpha-mannosidase like protein 2
A_23_P71270	0.3727	0.0136275	-2.53921	-2.91566	-0.581309	AZGP1	alpha-2-glycoprotein 1, zinc-binding
A_24_P136711	0.3727	0.0136328	2.53906	-2.91595	0.539987
A_23_P431268	0.3727	0.013643	2.53877	-2.91652	0.382168	PLEKHA6	pleckstrin homology domain containing A6
A_23_P110957	0.3727	0.013652	2.53852	-2.91703	0.37829	FOXF2	forkhead box F2
A_24_P270829	0.3727	0.0136609	-2.53826	-2.91752	-0.294772	GP1BA	glycoprotein Ib platelet alpha subunit
A_32_P122703	0.3727	0.0136713	2.53797	-2.91811	0.398744	PGM2L1	phosphoglucomutase 2 like 1
A_24_P265218	0.3727	0.0136967	-2.53725	-2.91952	-0.477331
A_24_P851254	0.3727	0.0137	2.53716	-2.9197	0.783299
A_24_P339126	0.3727	0.013715	-2.53673	-2.92054	-0.273725	PRSS21	protease, serine 21
A_23_P104972	0.3727	0.0137201	-2.53659	-2.92082	-0.199895	MS4A5	membrane spanning 4-domains A5
A_23_P69683	0.3727	0.013742	2.53597	-2.92204	0.402262	SEC24B	SEC24 homolog B, COPII coat complex component
A_23_P416747	0.3727	0.0137532	-2.53566	-2.92266	-0.243222	CD3E	CD3e molecule
A_23_P413721	0.3727	0.013765	-2.53532	-2.92332	-0.332433	GPD1	glycerol-3-phosphate dehydrogenase 1
A_24_P103744	0.3727	0.0137796	-2.53491	-2.92412	-0.209585	PRRC2B	proline rich coiled-coil 2B
A_24_P737660	0.3727	0.0137816	2.53486	-2.92423	0.793088	MEG3	maternally expressed 3 (non-protein coding)
A_24_P99244	0.3727	0.0138051	2.5342	-2.92553	0.437287	FGF7	fibroblast growth factor 7
A_23_P382488	0.3727	0.0138101	-2.53406	-2.92581	-0.243603	CARMIL3	capping protein regulator and myosin 1 linker 3
A_23_P142173	0.3727	0.0138224	-2.53371	-2.92649	-0.251269	DHX34	DEAH-box helicase 34
A_32_P121640	0.3727	0.0138398	-2.53322	-2.92745	-0.23225
A_24_P488586	0.3727	0.0138403	2.53321	-2.92748	0.466316	HNRNPA3	heterogeneous nuclear ribonucleoprotein A3
A_24_P912706	0.3727	0.0138647	-2.53253	-2.92882	-0.199406
A_32_P95949	0.3727	0.0138674	2.53245	-2.92897	0.290273	ZDHHC17	zinc finger DHHC-type containing 17
A_24_P409230	0.3727	0.0138858	-2.53193	-2.92998	-0.389222	OR10A2	olfactory receptor family 10 subfamily A member 2
A_24_P752362	0.3727	0.0139	2.53154	-2.93076	0.38939
A_32_P105171	0.3727	0.0139011	-2.53151	-2.93082	-0.21083
A_23_P114307	0.3727	0.0139048	-2.53141	-2.93102	-0.219526	P2RY4	pyrimidinergic receptor P2Y4
A_23_P46604	0.3727	0.0139277	-2.53077	-2.93228	-0.266639	NIPAL3	NIPA like domain containing 3
A_24_P372643	0.3727	0.0139288	-2.53074	-2.93234	-0.210077	SLC22A18AS	solute carrier family 22 member 18 antisense
A_23_P20311	0.3727	0.0139444	2.5303	-2.93319	0.492231	DPYS	dihydropyrimidinase
A_23_P132595	0.3727	0.0139624	2.5298	-2.93418	0.346668	VGLL4	vestigial like family member 4
A_23_P408094	0.3727	0.0139743	2.52947	-2.93483	0.667409	MXD1	MAX dimerization protein 1
A_24_P373844	0.3727	0.0139764	2.52942	-2.93494	0.320191	KCTD15	potassium channel tetramerization domain containing 15
A_23_P93247	0.3727	0.0139995	-2.52877	-2.9362	-0.185833
A_24_P111996	0.3727	0.014004	-2.52865	-2.93645	-0.273215	HFE	hemochromatosis
A_24_P143138	0.3727	0.0140094	-2.5285	-2.93674	-0.344323	FGD1	FYVE, RhoGEF and PH domain containing 1
A_23_P319133	0.3727	0.0140132	2.52839	-2.93694	0.281898	DNAJC10	DnaJ heat shock protein family (Hsp40) member C10
A_23_P32805	0.3727	0.0140439	2.52754	-2.93861	0.386882	GRID1	glutamate ionotropic receptor delta type subunit 1
A_23_P28688	0.3727	0.0140443	2.52753	-2.93863	0.248351	CPSF3	cleavage and polyadenylation specific factor 3
A_23_P81926	0.3727	0.01405	-2.52738	-2.93894	-0.224748	PSORS1C2	psoriasis susceptibility 1 candidate 2
A_24_P222165	0.3727	0.0140521	-2.52732	-2.93906	-0.208437	GAB1	GRB2 associated binding protein 1
A_23_P153827	0.3727	0.014078	2.5266	-2.94046	0.352002	MLLT1	MLLT1, super elongation complex subunit
A_23_P21976	0.3727	0.0140793	2.52657	-2.94053	0.486007	CSPG4	chondroitin sulfate proteoglycan 4
A_23_P356004	0.3727	0.0140922	2.52621	-2.94123	0.284511	KCNIP3	potassium voltage-gated channel interacting protein 3
A_24_P922378	0.3727	0.014093	-2.52619	-2.94127	-0.262984	ERG	ERG, ETS transcription factor
A_32_P75888	0.3727	0.0140956	-2.52612	-2.94141	-0.236913
A_24_P171110	0.3727	0.0141033	2.52591	-2.94183	0.600229	HNRNPU	heterogeneous nuclear ribonucleoprotein U
A_23_P43283	0.3727	0.0141232	2.52536	-2.9429	0.264372	ADGRA2	adhesion G protein-coupled receptor A2
A_32_P164649	0.3727	0.0141235	2.52535	-2.94292	0.523492	SAFB	scaffold attachment factor B
A_23_P136936	0.3727	0.0141378	2.52496	-2.94369	0.405697	SYP	synaptophysin
A_24_P942296	0.3727	0.0141401	-2.52489	-2.94382	-0.222035	CNOT2	CCR4-NOT transcription complex subunit 2
A_24_P196134	0.3727	0.0141416	-2.52485	-2.9439	-0.260653
A_24_P165656	0.3727	0.0141462	2.52473	-2.94414	0.414274	PRKD3	protein kinase D3
A_24_P380348	0.3727	0.0141522	2.52456	-2.94447	0.232708	SMAP1	small ArfGAP 1
A_24_P135489	0.3727	0.014158	-2.5244	-2.94478	-0.169499	TSPAN14	tetraspanin 14
A_23_P136734	0.3727	0.0141662	-2.52418	-2.94522	-0.221801	C6orf10	chromosome 6 open reading frame 10
A_23_P29124	0.3727	0.014178	2.52386	-2.94586	0.347589	GP1BB	glycoprotein Ib platelet beta subunit
A_23_P11685	0.3727	0.0141821	2.52374	-2.94608	0.330198	PLA2G4A	phospholipase A2 group IVA
A_24_P203689	0.3727	0.0141849	2.52367	-2.94623	0.353602	KIF7	kinesin family member 7
A_23_P87013	0.3727	0.0141872	2.5236	-2.94635	0.45991	TAGLN	transgelin
A_23_P113453	0.3727	0.014197	2.52333	-2.94688	0.234593
A_23_P68628	0.3727	0.0142092	-2.523	-2.94753	-0.244636	NECAB3	N-terminal EF-hand calcium binding protein 3
A_24_P218001	0.3727	0.0142331	2.52235	-2.94881	0.255205	ZNF273	zinc finger protein 273
A_23_P78493	0.3727	0.0142673	-2.52141	-2.95064	-0.220217	VN1R1	vomeronasal 1 receptor 1
A_23_P433690	0.3727	0.0142712	2.52131	-2.95085	0.49147	ZNF331	zinc finger protein 331
A_23_P144896	0.3727	0.0142753	2.5212	-2.95107	0.202169	PDLIM7	PDZ and LIM domain 7
A_32_P180210	0.3727	0.0142755	2.52119	-2.95108	0.173904	FAM35A	family with sequence similarity 35 member A
A_23_P145370	0.3727	0.0142816	-2.52103	-2.9514	-0.272954	UHRF1BP1	UHRF1 binding protein 1
A_23_P414281	0.3727	0.0142865	-2.52089	-2.95167	-0.212107	C16orf71	chromosome 16 open reading frame 71
A_23_P23941	0.3727	0.0142898	2.5208	-2.95185	0.179247	ZNF37A	zinc finger protein 37A
A_32_P193378	0.3727	0.0142904	2.52079	-2.95187	0.282061	PYGO1	pygopus family PHD finger 1
A_24_P920188	0.3727	0.0143012	-2.52049	-2.95245	-0.146723	ZNF24	zinc finger protein 24
A_24_P12413	0.3727	0.0143019	2.52047	-2.95249	0.307324	TRAM2	translocation associated membrane protein 2
A_24_P191207	0.3727	0.0143078	2.52031	-2.9528	0.354041
A_23_P214908	0.3727	0.014309	2.52028	-2.95287	0.329387	MTHFD1L	methylenetetrahydrofolate dehydrogenase (NADP+ dependent) 1-like
A_23_P66211	0.3727	0.0143271	-2.51979	-2.95383	-0.264211	PAQR4	progestin and adipoQ receptor family member 4
A_24_P251969	0.3727	0.0143517	-2.51912	-2.95514	-0.27277	FGF1	fibroblast growth factor 1
A_23_P350617	0.3727	0.0143621	-2.51884	-2.95569	-0.3036	KLB	klotho beta
A_24_P400832	0.3727	0.0143634	-2.5188	-2.95576	-0.254414	LOC100130950	uncharacterized LOC100130950
A_24_P940469	0.3727	0.0143638	2.51879	-2.95578	0.328027	ADH1B	alcohol dehydrogenase 1B (class I), beta polypeptide
A_23_P144827	0.3727	0.0143665	2.51872	-2.95592	0.260416	FBXL7	F-box and leucine rich repeat protein 7
A_24_P101561	0.3727	0.0143802	2.51835	-2.95665	0.339281
A_24_P194199	0.3727	0.0143966	-2.5179	-2.95752	-0.270151	JPH2	junctophilin 2
A_24_P319923	0.3727	0.0144008	2.51779	-2.95774	0.354534	MYLK	myosin light chain kinase
A_24_P153803	0.3727	0.0144044	2.51769	-2.95793	0.333487	RHOJ	ras homolog family member J
A_24_P342055	0.3727	0.0144268	-2.51709	-2.95912	-0.56756	GRAMD1B	GRAM domain containing 1B
A_32_P141612	0.3727	0.0144303	2.517	-2.9593	0.15254	ORC4	origin recognition complex subunit 4
A_24_P52293	0.3727	0.014431	-2.51698	-2.95934	-0.169774	OR2A25	olfactory receptor family 2 subfamily A member 25
A_23_P405129	0.3727	0.0144359	2.51684	-2.9596	0.394023	LTBP2	latent transforming growth factor beta binding protein 2
A_24_P929985	0.3727	0.0144618	-2.51614	-2.96096	-0.33251
A_32_P44628	0.3727	0.0144758	-2.51577	-2.9617	-0.380227
A_23_P88347	0.3727	0.0144867	2.51548	-2.96227	0.319538	FERMT2	fermitin family member 2
A_24_P484357	0.3727	0.0144903	-2.51538	-2.96246	-0.464242
A_23_P37949	0.3727	0.0144989	-2.51515	-2.96292	-0.275844	THOC6	THO complex 6
A_24_P337546	0.3727	0.0145128	2.51478	-2.96364	0.336587	CEP162	centrosomal protein 162
A_32_P162095	0.3727	0.0145131	2.51477	-2.96366	0.699365
A_24_P286054	0.3727	0.0145243	2.51447	-2.96425	0.231056	ZFYVE16	zinc finger FYVE-type containing 16
A_32_P203320	0.3727	0.0145263	2.51441	-2.96435	0.214346	ROCK1P1	Rho associated coiled-coil containing protein kinase 1 pseudogene 1
A_23_P218858	0.3727	0.0145273	2.51439	-2.96441	0.344073	ABI3BP	ABI family member 3 binding protein
A_32_P111098	0.3727	0.0145455	-2.5139	-2.96536	-0.27432
A_24_P369232	0.3727	0.0145505	2.51376	-2.96562	0.511807	CCDC3	coiled-coil domain containing 3
A_24_P296508	0.3727	0.0145523	-2.51372	-2.96571	-0.24528	SLC43A2	solute carrier family 43 member 2
A_23_P148768	0.3727	0.014557	2.51359	-2.96596	0.225247	F5	coagulation factor V
A_23_P256694	0.3727	0.0145633	-2.51342	-2.96629	-0.373606	MCM3AP-AS1	MCM3AP antisense RNA 1
A_24_P145066	0.3727	0.0145711	2.51321	-2.9667	0.296246	KIF1B	kinesin family member 1B
A_32_P128586	0.3727	0.0145796	2.51299	-2.96714	0.331779
A_32_P137149	0.3727	0.014588	2.51276	-2.96758	0.636629
A_32_P44210	0.3727	0.0145976	2.51251	-2.96808	0.348736
A_24_P349207	0.3727	0.0145994	-2.51246	-2.96817	-0.20248
A_24_P323072	0.3727	0.0146081	-2.51223	-2.96863	-0.388215	GNRH2	gonadotropin releasing hormone 2
A_32_P119295	0.3727	0.0146095	-2.51219	-2.9687	-0.204323
A_32_P201521	0.3727	0.0146158	-2.51202	-2.96903	-0.194263	TMEM97	transmembrane protein 97
A_24_P894763	0.3727	0.0146203	-2.5119	-2.96927	-0.213214
A_23_P377616	0.3727	0.0146218	-2.51186	-2.96934	-0.186633	CIRBP	cold inducible RNA binding protein
A_24_P778741	0.3727	0.0146253	2.51177	-2.96953	0.296222	LPP	LIM domain containing preferred translocation partner in lipoma
A_23_P34942	0.3727	0.0146384	2.51142	-2.97021	0.427229	EVI5	ecotropic viral integration site 5
A_23_P82047	0.3727	0.0146487	2.51114	-2.97074	0.274042	STXBP5	syntaxin binding protein 5
A_24_P917783	0.3727	0.0146527	-2.51104	-2.97095	-0.206297	RUNX1	runt related transcription factor 1
A_24_P643028	0.3727	0.0146713	2.51054	-2.97192	0.243999	FAM90A1	family with sequence similarity 90 member A1
A_23_P42530	0.3727	0.0146742	2.51047	-2.97207	0.667447	DST	dystonin
A_24_P644554	0.3727	0.0146805	-2.5103	-2.9724	-0.254755
A_24_P265088	0.3733	0.0147162	-2.50935	-2.97424	-0.177312	PDZD4	PDZ domain containing 4
A_23_P386331	0.3733	0.0147268	2.50907	-2.97479	0.531461	FBXO38	F-box protein 38
A_24_P512530	0.3733	0.0147299	-2.50899	-2.97495	-0.229014
A_24_P341606	0.3734	0.0147444	-2.50861	-2.9757	-0.235876
A_24_P940365	0.3736	0.0147642	-2.50808	-2.97672	-0.477996	MEIOC	meiosis specific with coiled-coil domain
A_23_P379159	0.3736	0.0147682	2.50798	-2.97693	0.299945	BRWD3	bromodomain and WD repeat domain containing 3
A_32_P32413	0.374	0.0147962	2.50724	-2.97837	0.320129	SETBP1	SET binding protein 1
A_24_P921738	0.3741	0.014822	-2.50656	-2.9797	-0.37202
A_23_P124084	0.3741	0.0148524	2.50576	-2.98126	0.375997	LOXL1	lysyl oxidase like 1
A_23_P352426	0.3741	0.0148575	2.50563	-2.98152	0.342033	CDRT1	CMT1A duplicated region transcript 1
A_32_P331916	0.3741	0.0148621	-2.5055	-2.98176	-0.537106	AKR1C6P	aldo-keto reductase family 1 member C6, pseudogene
A_23_P432573	0.3741	0.0148671	2.50537	-2.98201	0.326662	MRGPRF	MAS related GPR family member F
A_23_P83579	0.3741	0.0148714	-2.50526	-2.98223	-0.315195	ARNT2	aryl hydrocarbon receptor nuclear translocator 2
A_23_P90804	0.3741	0.0148719	2.50525	-2.98226	0.269186	MAP4K4	mitogen-activated protein kinase kinase kinase kinase 4
A_23_P256603	0.3741	0.0148732	2.50521	-2.98232	0.387326	AFDN	afadin, adherens junction formation factor
A_23_P130429	0.3741	0.0148817	2.50499	-2.98276	0.225331	ROCK1	Rho associated coiled-coil containing protein kinase 1
A_23_P103561	0.3743	0.0148998	2.50451	-2.98369	0.46319	NAV1	neuron navigator 1
A_23_P117363	0.3744	0.0149109	-2.50422	-2.98425	-0.219811	SERPINA6	serpin family A member 6
A_23_P381746	0.375	0.0149461	2.5033	-2.98605	0.294408	ASXL3	additional sex combs like 3, transcriptional regulator
A_23_P50907	0.375	0.0149531	2.50312	-2.9864	0.276149	ITGAV	integrin subunit alpha V
A_24_P366777	0.375	0.014978	2.50247	-2.98767	0.457855
A_24_P187799	0.375	0.0149832	2.50234	-2.98793	0.330881	CPED1	cadherin like and PC-esterase domain containing 1
A_24_P164664	0.375	0.0150411	-2.50083	-2.99087	-0.536516	LGALS16	galectin 16
A_32_P107219	0.375	0.0150462	2.5007	-2.99113	0.257135
A_23_P151361	0.375	0.0150475	-2.50066	-2.99119	-0.24452	SMIM2	small integral membrane protein 2
A_23_P79816	0.375	0.0150501	-2.5006	-2.99132	-0.269308	EMILIN3	elastin microfibril interfacer 3
A_24_P324712	0.375	0.0150502	-2.50059	-2.99133	-0.179944	NPC1L1	NPC1 like intracellular cholesterol transporter 1
A_32_P65571	0.375	0.015067	2.50016	-2.99218	0.418175	SLC16A1-AS1	SLC16A1 antisense RNA 1
A_24_P160482	0.375	0.0150696	-2.50009	-2.99231	-0.463453	VSTM2A	V-set and transmembrane domain containing 2A
A_23_P432056	0.375	0.0150829	-2.49974	-2.99298	-0.205984	RTN4RL1	reticulon 4 receptor like 1
A_24_P191013	0.375	0.0150909	-2.49954	-2.99339	-0.400423	CYP4A11	cytochrome P450 family 4 subfamily A member 11
A_23_P411881	0.375	0.0150958	2.49941	-2.99364	0.251751	PIBF1	progesterone immunomodulatory binding factor 1
A_24_P234554	0.375	0.0150971	2.49938	-2.9937	0.500329
A_24_P313895	0.375	0.0150979	-2.49935	-2.99374	-0.419114	MAP2K7	mitogen-activated protein kinase kinase 7
A_23_P433588	0.375	0.0151127	-2.49897	-2.99448	-0.25648	EFNB3	ephrin B3
A_23_P113682	0.375	0.0151131	-2.49896	-2.9945	-0.35889	SLC34A3	solute carrier family 34 member 3
A_23_P131111	0.375	0.0151159	-2.49889	-2.99465	-0.649833	SLC27A1	solute carrier family 27 member 1
A_32_P737256	0.375	0.0151159	2.49889	-2.99465	0.332039	LINC00310	long intergenic non-protein coding RNA 310
A_23_P375121	0.3751	0.015146	-2.49811	-2.99616	-0.482045	RALGAPA1	Ral GTPase activating protein catalytic alpha subunit 1
A_23_P201845	0.3751	0.0151467	2.4981	-2.99619	0.193642	ZMYM6	zinc finger MYM-type containing 6
A_23_P167537	0.3751	0.0151543	-2.4979	-2.99658	-0.231424	CPLX2	complexin 2
A_32_P794894	0.3751	0.0151578	-2.49781	-2.99675	-0.17166	HIST1H3G	histone cluster 1, H3g
A_23_P333683	0.3752	0.0151717	2.49745	-2.99745	0.466196	IGSF10	immunoglobulin superfamily member 10
A_23_P48691	0.3754	0.0151866	-2.49707	-2.9982	-0.213567	ARF6	ADP ribosylation factor 6
A_24_P945365	0.3754	0.0152039	-2.49662	-2.99906	-0.203398	PTGER3	prostaglandin E receptor 3
A_23_P69020	0.3754	0.0152204	-2.4962	-2.99989	-0.219569	GABRR3	gamma-aminobutyric acid type A receptor rho3 subunit (gene/pseudogene)
A_23_P72583	0.3754	0.0152219	-2.49616	-2.99996	-0.620849
A_23_P132932	0.3754	0.0152431	-2.49561	-3.00102	-0.290335	DGKQ	diacylglycerol kinase theta
A_32_P216991	0.3754	0.0152447	-2.49557	-3.0011	-0.291639
A_24_P654314	0.3754	0.0152448	-2.49557	-3.00111	-0.218594
A_23_P202448	0.3758	0.015279	2.49469	-3.00281	0.42937	CXCL12	C-X-C motif chemokine ligand 12
A_23_P348323	0.3758	0.0152972	-2.49423	-3.00372	-0.209545	PCGF2	polycomb group ring finger 2
A_23_P131676	0.3758	0.0152984	2.49419	-3.00378	0.555652	ACKR3	atypical chemokine receptor 3
A_24_P195785	0.3758	0.0153018	-2.49411	-3.00395	-0.455513	COL4A5	collagen type IV alpha 5 chain
A_24_P14584	0.3758	0.0153073	2.49397	-3.00422	0.339052	BACE2	beta-site APP-cleaving enzyme 2
A_24_P309912	0.3758	0.0153164	-2.49374	-3.00467	-0.283423	SLC12A3	solute carrier family 12 member 3
A_23_P24898	0.3762	0.0153418	-2.49309	-3.00593	-0.176509	OR51D1	olfactory receptor family 51 subfamily D member 1
A_24_P467805	0.3764	0.0153591	-2.49264	-3.00679	-0.220151
A_23_P151232	0.3767	0.0154015	2.49157	-3.00889	0.416158	TMEM132C	transmembrane protein 132C
A_23_P330419	0.3767	0.0154173	-2.49116	-3.00967	-0.303812	ACPT	acid phosphatase, testicular
A_23_P303803	0.3767	0.0154179	2.49115	-3.00969	0.239343	C19orf18	chromosome 19 open reading frame 18
A_24_P363548	0.3767	0.0154373	2.49066	-3.01065	0.26056	HIP1	huntingtin interacting protein 1
A_24_P927416	0.3767	0.0154442	-2.49048	-3.01099	-0.640276	MROH3P	maestro heat like repeat family member 3, pseudogene
A_32_P18547	0.3767	0.0154455	-2.49045	-3.01106	-0.249035	YBEY	ybeY metallopeptidase (putative)
A_32_P213706	0.3767	0.0154513	-2.4903	-3.01134	-0.157043
A_23_P114883	0.3767	0.0154565	2.49017	-3.0116	0.408695	FMOD	fibromodulin
A_23_P380076	0.3767	0.0154591	2.4901	-3.01173	0.283784	ZBTB38	zinc finger and BTB domain containing 38
A_32_P37903	0.3767	0.0154703	-2.48982	-3.01228	-0.156731
A_24_P942694	0.3767	0.0154798	2.48958	-3.01275	0.180441	CCDC186	coiled-coil domain containing 186
A_24_P229871	0.3767	0.0154976	-2.48913	-3.01362	-0.205279	LINC00469	long intergenic non-protein coding RNA 469
A_24_P161525	0.3767	0.0155073	2.48888	-3.01409	0.409469
A_23_P210872	0.3767	0.0155099	-2.48882	-3.01423	-0.162393	TM9SF4	transmembrane 9 superfamily member 4
A_23_P510	0.3767	0.0155354	2.48818	-3.01547	0.578631	PLD5	phospholipase D family member 5
A_24_P161068	0.3767	0.0155388	2.48809	-3.01564	0.245886
A_23_P45022	0.3767	0.0155396	-2.48807	-3.01568	-0.487192	PPID	peptidylprolyl isomerase D
A_23_P21086	0.3767	0.0155466	-2.48789	-3.01602	-0.257746	LGI3	leucine rich repeat LGI family member 3
A_23_P86403	0.3767	0.0155561	2.48765	-3.01648	0.225081	KIF5B	kinesin family member 5B
A_32_P211391	0.3767	0.0155731	-2.48723	-3.01731	-0.472699
A_32_P107983	0.3767	0.0155772	2.48712	-3.01752	0.300675	POM121L8P	POM121 transmembrane nucleoporin like 8, pseudogene
A_23_P138524	0.3767	0.0155804	2.48704	-3.01767	0.479659	CPXM2	carboxypeptidase X, M14 family member 2
A_23_P13048	0.3767	0.0155884	-2.48684	-3.01806	-0.257229	KRTAP5-9	keratin associated protein 5-9
A_24_P296808	0.3767	0.0155975	2.48661	-3.0185	0.481549	PNMAL1	paraneoplastic Ma antigen family like 1
A_23_P130642	0.3767	0.0155981	-2.4866	-3.01853	-0.658459	GBP6	guanylate binding protein family member 6
A_24_P333993	0.3771	0.0156306	-2.48578	-3.02012	-0.325491	OR2W3	olfactory receptor family 2 subfamily W member 3
A_24_P813730	0.3771	0.015643	2.48547	-3.02072	0.298206
A_24_P687	0.3771	0.0156465	2.48538	-3.02089	0.612618	CDH6	cadherin 6
A_23_P411542	0.3771	0.0156515	2.48525	-3.02113	0.340844	SHISA6	shisa family member 6
A_23_P35995	0.3771	0.0156631	2.48496	-3.0217	0.383729	CLMP	CXADR like membrane protein
A_24_P556030	0.3773	0.0156771	-2.48461	-3.02237	-0.27719
A_23_P46871	0.3776	0.0157026	-2.48398	-3.02361	-0.235351	SLC29A3	solute carrier family 29 member 3
A_23_P74205	0.3776	0.0157106	-2.48378	-3.024	-0.366809
A_32_P205431	0.3784	0.0157516	-2.48275	-3.02598	-0.220251	LOC100505570	uncharacterized LOC100505570
A_24_P99046	0.3784	0.0157613	2.48251	-3.02645	0.169889	STK38L	serine/threonine kinase 38 like
A_23_P41280	0.3788	0.0157943	2.48169	-3.02804	0.253097	PAICS	phosphoribosylaminoimidazole carboxylase; phosphoribosylaminoimidazolesuccinocarboxamide synthase
A_23_P16283	0.3788	0.0157993	2.48156	-3.02828	0.364099	CPT1C	carnitine palmitoyltransferase 1C
A_24_P942945	0.3788	0.0158037	2.48146	-3.02849	0.20977	ADGRG6	adhesion G protein-coupled receptor G6
A_23_P155989	0.3794	0.015839	2.48058	-3.03019	0.30493	CENPK	centromere protein K
A_24_P402510	0.3795	0.0158537	2.48021	-3.03089	0.332479	SAMD11	sterile alpha motif domain containing 11
A_24_P166931	0.3798	0.0158812	-2.47953	-3.03221	-0.306601	MIGA2	mitoguardin 2
A_23_P500400	0.3798	0.0158914	2.47928	-3.0327	0.372095	ABCA6	ATP binding cassette subfamily A member 6
A_23_P167464	0.3798	0.0158995	2.47908	-3.03308	0.307626
A_24_P922261	0.3798	0.0159066	2.47891	-3.03343	0.60743	SRGAP1	SLIT-ROBO Rho GTPase activating protein 1
A_24_P911536	0.3798	0.0159163	-2.47867	-3.03389	-0.563502
A_23_P114164	0.3798	0.0159474	2.4779	-3.03537	0.236831	UBQLN2	ubiquilin 2
A_23_P23705	0.3798	0.0159678	2.4774	-3.03634	0.222758	SPATA6	spermatogenesis associated 6
A_24_P243741	0.3798	0.0159713	-2.47731	-3.03651	-0.275265	ADAM22	ADAM metallopeptidase domain 22
A_23_P44421	0.3798	0.0159878	-2.47691	-3.03729	-0.702793	HTRA4	HtrA serine peptidase 4
A_23_P38618	0.3798	0.0159979	2.47666	-3.03777	0.340461	PIGL	phosphatidylinositol glycan anchor biosynthesis class L
A_23_P74178	0.3798	0.0160096	-2.47637	-3.03833	-0.238398	HCRTR1	hypocretin receptor 1
A_24_P179183	0.3798	0.0160154	2.47623	-3.03861	0.358352	ANKRD12	ankyrin repeat domain 12
A_24_P943180	0.3798	0.0160241	-2.47601	-3.03902	-0.172503	CDH23	cadherin-related 23
A_24_P105913	0.3798	0.0160305	2.47586	-3.03932	0.227503
A_24_P307599	0.3798	0.0160352	-2.47574	-3.03954	-0.218067
A_23_P845	0.3798	0.0160495	2.47539	-3.04022	0.270981	TOMM40L	translocase of outer mitochondrial membrane 40 like
A_24_P807445	0.3798	0.0160501	2.47538	-3.04025	0.291836
A_32_P65954	0.3798	0.016053	-2.47531	-3.04039	-0.197815
A_24_P282083	0.3798	0.0160767	2.47472	-3.04151	0.277214
A_32_P169406	0.3798	0.0160769	2.47472	-3.04151	0.215574	LOC400043	uncharacterized LOC400043
A_32_P125558	0.3798	0.0161015	2.47412	-3.04268	0.3508
A_24_P149124	0.3798	0.01611	2.47391	-3.04308	0.407549	NREP	neuronal regeneration related protein
A_32_P30966	0.3798	0.0161276	2.47348	-3.04391	0.513599
A_23_P162525	0.3798	0.0161312	2.4734	-3.04408	0.32427	UTP20	UTP20, small subunit processome component
A_23_P41128	0.3798	0.0161387	2.47321	-3.04443	0.326361	KAT2B	lysine acetyltransferase 2B
A_23_P323563	0.3798	0.0161629	2.47262	-3.04557	0.394512	PLEKHG2	pleckstrin homology and RhoGEF domain containing G2
A_23_P13797	0.3798	0.0161663	-2.47254	-3.04573	-0.177868	C12orf49	chromosome 12 open reading frame 49
A_23_P170273	0.3798	0.0161684	2.47249	-3.04583	0.223794	SEC31A	SEC31 homolog A, COPII coat complex component
A_32_P94176	0.3798	0.0161787	2.47224	-3.04631	0.58096
A_24_P118196	0.3798	0.0161852	2.47208	-3.04662	0.340861	GXYLT2	glucoside xylosyltransferase 2
A_24_P186370	0.3798	0.0161916	2.47192	-3.04692	0.4492	MSN	moesin
A_24_P246717	0.3798	0.0162065	2.47156	-3.04762	0.206896	RSF1	remodeling and spacing factor 1
A_23_P258493	0.3798	0.0162114	2.47144	-3.04785	0.583418	LMNB1	lamin B1
A_32_P220519	0.3798	0.0162141	2.47138	-3.04797	0.287668	CEP152	centrosomal protein 152
A_24_P348660	0.3798	0.0162288	2.47102	-3.04866	0.213687	ATRX	ATRX, chromatin remodeler
A_23_P501745	0.3798	0.0162288	-2.47102	-3.04866	-0.185562	PEX10	peroxisomal biogenesis factor 10
A_24_P935203	0.3798	0.0162314	-2.47096	-3.04878	-0.287803
A_23_P85932	0.3798	0.016234	-2.47089	-3.0489	-0.222048	LOC100506571	uncharacterized LOC100506571
A_23_P371835	0.3798	0.0162385	2.47078	-3.04912	0.283232	GATA5	GATA binding protein 5
A_32_P136982	0.3798	0.0162435	2.47066	-3.04935	0.1807
A_32_P224234	0.3798	0.0162447	-2.47064	-3.04941	-0.235905	LOC645195	uncharacterized LOC645195
A_24_P593069	0.3798	0.0162533	-2.47043	-3.04981	-0.219725
A_24_P311063	0.3798	0.0162931	-2.46946	-3.05166	-0.262211	ANKRD65	ankyrin repeat domain 65
A_23_P84399	0.3798	0.0162956	2.4694	-3.05178	0.280304	CNTNAP2	contactin associated protein-like 2
A_24_P234391	0.3798	0.0163347	2.46846	-3.0536	0.272786	EFHD1	EF-hand domain family member D1
A_23_P125717	0.3798	0.0163389	2.46836	-3.0538	0.261826	NAP1L3	nucleosome assembly protein 1 like 3
A_23_P211985	0.3798	0.0163392	2.46835	-3.05381	0.282828	SNRK	SNF related kinase
A_24_P699896	0.3798	0.0163564	2.46794	-3.05461	0.265473	CDK19	cyclin dependent kinase 19
A_23_P21033	0.3798	0.0163777	2.46742	-3.0556	0.212205	GMPS	guanine monophosphate synthase
A_24_P845072	0.3798	0.0163777	2.46742	-3.0556	0.254847	FAM91A1	family with sequence similarity 91 member A1
A_23_P256205	0.3798	0.0163805	2.46736	-3.05573	0.365576	ABLIM3	actin binding LIM protein family member 3
A_24_P148653	0.3798	0.016382	2.46732	-3.0558	0.232787	LSG1	large 60S subunit nuclear export GTPase 1
A_23_P250455	0.3798	0.0163865	-2.46721	-3.05601	-0.167397	HDAC6	histone deacetylase 6
A_32_P79515	0.3798	0.0163945	-2.46702	-3.05638	-0.170665
A_23_P86838	0.3798	0.0164132	2.46657	-3.05724	0.245118	SLC36A4	solute carrier family 36 member 4
A_23_P120048	0.3798	0.0164137	2.46656	-3.05726	0.244833	BAZ2B	bromodomain adjacent to zinc finger domain 2B
A_23_P359762	0.3798	0.0164341	-2.46607	-3.05821	-0.197711	NATD1	N-acetyltransferase domain containing 1
A_23_P119943	0.3798	0.0164348	2.46605	-3.05824	0.442184	IGFBP2	insulin like growth factor binding protein 2
A_23_P36018	0.3798	0.0164561	-2.46554	-3.05922	-0.274519	VSIG2	V-set and immunoglobulin domain containing 2
A_32_P115382	0.3798	0.0164784	2.46501	-3.06025	0.345832	KCNB1	potassium voltage-gated channel subfamily B member 1
A_23_P38190	0.3798	0.0164836	-2.46488	-3.06049	-0.189549	ORMDL3	ORMDL sphingolipid biosynthesis regulator 3
A_24_P41629	0.3798	0.0164856	2.46483	-3.06059	0.370501	RPL21P44	ribosomal protein L21 pseudogene 44
A_24_P75376	0.3798	0.016495	2.46461	-3.06102	0.377195	ZC3H13	zinc finger CCCH-type containing 13
A_23_P254970	0.3798	0.0164965	-2.46457	-3.06109	-0.206031	RNPC3	RNA binding region (RNP1, RRM) containing 3
A_32_P145740	0.3798	0.0164973	-2.46455	-3.06112	-0.302605
A_23_P400147	0.3798	0.0165359	-2.46363	-3.0629	-0.242648
A_24_P658413	0.3798	0.0165376	-2.46359	-3.06298	-0.191173	MUC12	mucin 12, cell surface associated
A_23_P364625	0.3798	0.0165483	-2.46334	-3.06347	-0.385464	LRRC19	leucine rich repeat containing 19
A_24_P101282	0.3798	0.0165563	2.46314	-3.06384	0.303125	HOTAIRM1	HOXA transcript antisense RNA, myeloid-specific 1
A_23_P42302	0.3798	0.0165566	2.46314	-3.06385	1.55728	HLA-DQA2	major histocompatibility complex, class II, DQ alpha 2
A_23_P22614	0.3798	0.0165624	2.463	-3.06412	0.398179	2018-09-06	septin 6
A_32_P5376	0.3798	0.0165785	-2.46262	-3.06485	-0.196629	NUDT16P1	nudix hydrolase 16 pseudogene 1
A_24_P34168	0.3798	0.016599	2.46213	-3.06579	0.499845	MYH10	myosin, heavy chain 10, non-muscle
A_24_P402690	0.3798	0.0166093	2.46189	-3.06626	0.375771	ITM2C	integral membrane protein 2C
A_24_P268662	0.3798	0.0166115	-2.46183	-3.06636	-0.501297	ABHD10	abhydrolase domain containing 10
A_24_P944113	0.3798	0.0166212	-2.4616	-3.06681	-0.246884
A_24_P135406	0.3798	0.0166287	2.46143	-3.06715	0.301416	KCTD9	potassium channel tetramerization domain containing 9
A_24_P253676	0.3798	0.0166451	2.46104	-3.06789	0.34247	CDH11	cadherin 11
A_24_P162911	0.3798	0.016646	2.46102	-3.06793	0.166735	PRKD3	protein kinase D3
A_24_P290999	0.3798	0.01665	2.46092	-3.06812	0.413587	NEAT1	nuclear paraspeckle assembly transcript 1 (non-protein coding)
A_23_P38952	0.3798	0.0166553	-2.46079	-3.06836	-0.345703	ACER1	alkaline ceramidase 1
A_23_P43490	0.3798	0.0166694	-2.46046	-3.069	-0.241028	CDKN2A	cyclin dependent kinase inhibitor 2A
A_24_P260122	0.3798	0.0166712	2.46042	-3.06909	0.462032	PHLDB2	pleckstrin homology like domain family B member 2
A_23_P138706	0.3798	0.0166724	2.46039	-3.06914	0.304265	ADRA2A	adrenoceptor alpha 2A
A_24_P63030	0.3798	0.0166755	-2.46032	-3.06928	-0.237456	SFXN5	sideroflexin 5
A_32_P527232	0.3798	0.0166776	-2.46027	-3.06938	-0.266414	LMF2	lipase maturation factor 2
A_24_P549553	0.3798	0.016687	2.46004	-3.06981	0.235113	TTC3	tetratricopeptide repeat domain 3
A_32_P193771	0.3798	0.0166958	-2.45984	-3.0702	-0.344432
A_23_P89755	0.3798	0.0167187	2.4593	-3.07124	0.250773	RNF138	ring finger protein 138
A_32_P148683	0.3798	0.0167203	2.45926	-3.07132	0.319963
A_24_P385739	0.3798	0.0167237	2.45918	-3.07147	0.17892	EIF5A2	eukaryotic translation initiation factor 5A2
A_32_P203300	0.3798	0.016735	2.45891	-3.07198	0.28658	EIF4E	eukaryotic translation initiation factor 4E
A_23_P71570	0.3798	0.0167489	2.45858	-3.07261	0.430563	OSR2	odd-skipped related transciption factor 2
A_23_P96833	0.3798	0.0167649	-2.4582	-3.07334	-0.223353	SLAMF9	SLAM family member 9
A_32_P158311	0.3798	0.01677	-2.45808	-3.07357	-0.262626
A_23_P108743	0.3798	0.0167734	2.458	-3.07372	0.502348	XIRP2	xin actin binding repeat containing 2
A_23_P39375	0.3798	0.0167779	-2.4579	-3.07393	-0.150388	KLHL26	kelch like family member 26
A_23_P81811	0.3798	0.0167829	-2.45778	-3.07416	-0.113858	TJAP1	tight junction associated protein 1
A_24_P747419	0.3798	0.0167839	2.45776	-3.0742	0.446123
A_23_P136986	0.3798	0.0167908	2.45759	-3.07451	0.329944	APOOL	apolipoprotein O like
A_23_P360754	0.38	0.0168248	2.45679	-3.07605	1.15251	ADAMTS4	ADAM metallopeptidase with thrombospondin type 1 motif 4
A_24_P244800	0.38	0.0168392	2.45646	-3.07669	0.464416	NDRG2	NDRG family member 2
A_32_P185229	0.38	0.0168426	2.45638	-3.07685	0.336804	ATP8B2	ATPase phospholipid transporting 8B2
A_24_P76694	0.38	0.0168445	-2.45633	-3.07694	-0.551126
A_24_P399341	0.38	0.0168605	2.45596	-3.07765	0.481646
A_23_P83028	0.38	0.016866	2.45583	-3.0779	0.314399	RECK	reversion inducing cysteine rich protein with kazal motifs
A_24_P281683	0.38	0.0168697	-2.45574	-3.07807	-0.336854
A_24_P59713	0.38	0.0168745	-2.45563	-3.07828	-0.196713	HCP5B	HLA complex P5B (non-protein coding)
A_23_P325690	0.3801	0.0168982	2.45507	-3.07935	0.376003	ANKRD35	ankyrin repeat domain 35
A_24_P248185	0.3801	0.0168998	-2.45504	-3.07942	-0.190376	PIANP	PILR alpha associated neural protein
A_24_P1255	0.3801	0.0169108	2.45478	-3.07991	0.403267	BCCIP	BRCA2 and CDKN1A interacting protein
A_23_P54447	0.3801	0.0169242	2.45447	-3.08051	0.616113	LINC00597	long intergenic non-protein coding RNA 597
A_24_P252785	0.3801	0.0169275	2.45439	-3.08066	0.264236	PTEN	phosphatase and tensin homolog
A_32_P9191	0.3801	0.0169332	-2.45426	-3.08092	-0.209981
A_24_P248255	0.3801	0.0169462	2.45395	-3.0815	0.431955
A_23_P213141	0.3801	0.0169524	2.45381	-3.08178	0.348343	TRIM2	tripartite motif containing 2
A_32_P66974	0.3806	0.0169838	-2.45308	-3.08318	-0.154689	PCSK7	proprotein convertase subtilisin/kexin type 7
A_24_P376047	0.3809	0.017006	-2.45256	-3.08417	-0.346072	KLK4	kallikrein related peptidase 4
A_23_P219045	0.3809	0.0170131	2.4524	-3.08449	0.473381	HIST1H3D	histone cluster 1, H3d
A_23_P147025	0.3812	0.0170379	-2.45182	-3.08559	-0.226862	RAB33A	RAB33A, member RAS oncogene family
A_24_P115967	0.3813	0.01705	-2.45154	-3.08613	-0.467895	DAGLA	diacylglycerol lipase alpha
A_24_P84608	0.3814	0.0170661	2.45117	-3.08685	0.308512
A_23_P154986	0.3814	0.0170804	-2.45083	-3.08749	-0.327665
A_23_P63379	0.3814	0.0170859	-2.45071	-3.08773	-0.180606	CA14	carbonic anhydrase 14
A_32_P133005	0.382	0.0171273	-2.44975	-3.08957	-0.61299	DCAF10	DDB1 and CUL4 associated factor 10
A_23_P250102	0.382	0.0171368	2.44953	-3.08999	0.257866	CAND2	cullin associated and neddylation dissociated 2 (putative)
A_32_P14201	0.382	0.0171406	2.44944	-3.09015	0.333678	TTC3P1	tetratricopeptide repeat domain 3 pseudogene 1
A_32_P41203	0.382	0.0171481	-2.44927	-3.09049	-0.154862
A_24_P226332	0.382	0.0171649	-2.44888	-3.09123	-0.500302	EPHA7	EPH receptor A7
A_24_P915541	0.382	0.0172102	-2.44783	-3.09323	-0.29115
A_32_P172298	0.382	0.017212	-2.44779	-3.09331	-0.449657
A_24_P106357	0.382	0.0172166	2.44769	-3.09351	0.198813	WDR36	WD repeat domain 36
A_32_P210223	0.382	0.0172332	-2.44731	-3.09424	-0.243331
A_23_P208373	0.382	0.0172359	-2.44725	-3.09436	-0.455394	CYP2B6	cytochrome P450 family 2 subfamily B member 6
A_32_P121334	0.382	0.0172461	-2.44701	-3.09481	-0.318419
A_24_P23865	0.382	0.0172471	2.44699	-3.09486	0.266726	LRRC58	leucine rich repeat containing 58
A_23_P209464	0.382	0.017249	-2.44694	-3.09494	-0.220115	CSRNP3	cysteine and serine rich nuclear protein 3
A_23_P113351	0.382	0.0172501	2.44692	-3.09499	0.545039	SPARCL1	SPARC like 1
A_23_P501961	0.382	0.0172535	2.44684	-3.09513	0.321939	L3MBTL1	l(3)mbt-like 1 (Drosophila)
A_23_P159688	0.382	0.0172617	-2.44665	-3.0955	-0.190003	TBC1D25	TBC1 domain family member 25
A_23_P217712	0.382	0.0172687	-2.44649	-3.0958	-0.197162	ARSD	arylsulfatase D
A_24_P47211	0.382	0.0172805	2.44622	-3.09632	0.175943
A_32_P139551	0.382	0.0172853	2.44611	-3.09653	0.598077
A_23_P430658	0.3824	0.0173172	2.44538	-3.09793	0.451268	HEYL	hes related family bHLH transcription factor with YRPW motif-like
A_24_P221968	0.3824	0.0173323	2.44503	-3.09859	0.454619	LOC643802	u3 small nucleolar ribonucleoprotein protein MPP10-like
A_32_P130309	0.3824	0.0173691	-2.4442	-3.1002	-0.149261	TEKT5	tektin 5
A_24_P932016	0.3824	0.0173729	2.44411	-3.10036	0.382078	HUWE1	HECT, UBA and WWE domain containing 1, E3 ubiquitin protein ligase
A_23_P310956	0.3824	0.017388	2.44376	-3.10102	0.347823	COL6A2	collagen type VI alpha 2 chain
A_23_P301053	0.3824	0.017393	-2.44365	-3.10124	-0.271003	PAIP2B	poly(A) binding protein interacting protein 2B
A_23_P30950	0.3824	0.0173952	-2.4436	-3.10134	-0.547977	SLC26A8	solute carrier family 26 member 8
A_32_P110390	0.3824	0.0174017	-2.44345	-3.10162	-0.176766	TMEM171	transmembrane protein 171
A_23_P148609	0.3824	0.0174044	-2.44339	-3.10174	-0.195754	PLAC1	placenta specific 1
A_24_P221615	0.3824	0.0174089	-2.44329	-3.10193	-0.195947
A_24_P855187	0.3824	0.0174477	2.4424	-3.10362	0.387157	LOC645513	septin 7 pseudogene
A_24_P922414	0.3824	0.0174516	-2.44232	-3.10379	-0.241533	CHCHD5	coiled-coil-helix-coiled-coil-helix domain containing 5
A_24_P1054	0.3824	0.0174524	-2.4423	-3.10383	-0.329353	TONSL	tonsoku-like, DNA repair protein
A_24_P848714	0.3824	0.0174535	2.44227	-3.10387	0.349603	KLHL5	kelch like family member 5
A_23_P204850	0.3824	0.0174649	2.44201	-3.10437	0.304799	RB1	RB transcriptional corepressor 1
A_23_P125286	0.3824	0.0174914	-2.44141	-3.10552	-0.33513	OR52A1	olfactory receptor family 52 subfamily A member 1
A_23_P2355	0.3824	0.0174998	2.44122	-3.10588	0.329203	CBX5	chromobox 5
A_23_P324679	0.3824	0.0175431	2.44024	-3.10776	0.279127	PTK2	protein tyrosine kinase 2
A_24_P915446	0.3824	0.0175505	-2.44007	-3.10808	-0.280435	GUSBP3///SMA4	glucuronidase, beta pseudogene 3///glucuronidase beta pseudogene
A_24_P932405	0.3824	0.0175613	-2.43983	-3.10854	-0.213353
A_24_P163877	0.3824	0.0175727	-2.43957	-3.10903	-0.516977
A_24_P945096	0.3824	0.0175798	-2.43941	-3.10934	-0.162683	CACNA1I	calcium voltage-gated channel subunit alpha1 I
A_24_P337104	0.3824	0.0175929	-2.43912	-3.1099	-0.186577	OXTR	oxytocin receptor
A_23_P33927	0.3824	0.0176115	-2.4387	-3.11071	-0.250808	FRMD8P1	FERM domain containing 8 pseudogene 1
A_23_P65609	0.3824	0.0176159	2.4386	-3.11089	0.330893	GTF2A1	general transcription factor IIA subunit 1
A_23_P138826	0.3824	0.0176253	-2.43839	-3.1113	-0.18244	SYVN1	synoviolin 1
A_32_P51707	0.3824	0.0176585	2.43764	-3.11273	0.605051
A_24_P513262	0.3824	0.0176666	2.43745	-3.11308	0.379922
A_24_P928637	0.3824	0.017681	-2.43713	-3.11369	-0.191541	ASAH1	N-acylsphingosine amidohydrolase 1
A_23_P12392	0.3824	0.0176989	2.43673	-3.11446	0.515814	PTPRC	protein tyrosine phosphatase, receptor type C
A_24_P224219	0.3824	0.0177033	2.43663	-3.11464	0.358895	EXOC5	exocyst complex component 5
A_23_P72584	0.3824	0.0177042	-2.43661	-3.11468	-0.407939	ACBD7	acyl-CoA binding domain containing 7
A_32_P133916	0.3824	0.0177108	2.43647	-3.11497	0.357753	BNC2	basonuclin 2
A_24_P333857	0.3824	0.0177256	2.43613	-3.1156	0.310612	SGIP1	SH3 domain GRB2 like endophilin interacting protein 1
A_24_P510116	0.3824	0.0177271	2.4361	-3.11566	0.42206
A_24_P704446	0.3824	0.0177337	-2.43595	-3.11595	-0.246991	TMEM72	transmembrane protein 72
A_23_P166193	0.3824	0.0177516	-2.43555	-3.11671	-0.321635	EDEM2	ER degradation enhancing alpha-mannosidase like protein 2
A_24_P595460	0.3824	0.0177525	2.43553	-3.11675	0.356338
A_24_P160401	0.3824	0.0177646	-2.43526	-3.11727	-0.327268	CDCP1	CUB domain containing protein 1
A_24_P323944	0.3824	0.0177654	2.43524	-3.1173	0.469	PHTF2	putative homeodomain transcription factor 2
A_23_P41732	0.3824	0.0177764	2.43499	-3.11777	0.188444	YTHDC2	YTH domain containing 2
A_23_P149813	0.3824	0.0177765	2.43499	-3.11778	0.365789	RSU1	Ras suppressor protein 1
A_23_P354734	0.3824	0.0177999	2.43447	-3.11877	0.320031	PCDHGA8	protocadherin gamma subfamily A, 8
A_24_P143076	0.3824	0.0178107	-2.43423	-3.11923	-0.160038	FAM109A	family with sequence similarity 109 member A
A_24_P277511	0.3824	0.0178191	2.43404	-3.11959	0.316456
A_23_P201979	0.3824	0.0178294	2.43381	-3.12002	0.55529	CREM	cAMP responsive element modulator
A_23_P111604	0.3824	0.0178376	-2.43363	-3.12037	-0.484694	NXPH1	neurexophilin 1
A_23_P112798	0.3824	0.0178425	2.43352	-3.12058	0.354768	CRIP2	cysteine rich protein 2
A_32_P469390	0.3824	0.0178456	-2.43345	-3.12071	-0.286532	LOC374890	uncharacterized LOC374890
A_23_P430044	0.3824	0.0178581	-2.43317	-3.12124	-0.157616	KMT5C	lysine methyltransferase 5C
A_23_P100990	0.3824	0.0178821	-2.43264	-3.12226	-0.407966	KRT38	keratin 38
A_24_P925211	0.3824	0.0178822	2.43264	-3.12227	0.672427
A_24_P548264	0.3824	0.0178869	2.43253	-3.12247	0.350034
A_23_P21155	0.3824	0.0178882	-2.4325	-3.12252	-0.20607	EDC3	enhancer of mRNA decapping 3
A_24_P930062	0.3824	0.0178888	-2.43249	-3.12254	-0.188495	CXXC5	CXXC finger protein 5
A_23_P104563	0.3824	0.0178997	2.43225	-3.12301	0.279357	CPT1A	carnitine palmitoyltransferase 1A
A_24_P148706	0.3824	0.0179003	-2.43223	-3.12303	-0.353301	KLHL40	kelch like family member 40
A_23_P431388	0.3824	0.0179055	-2.43212	-3.12325	-0.38685	SPOCD1	SPOC domain containing 1
A_23_P80353	0.3824	0.017913	-2.43195	-3.12357	-0.183044	L3MBTL2	L3MBTL2 polycomb repressive complex 1 subunit
A_23_P51761	0.3824	0.0179588	-2.43094	-3.1255	-0.277405	OR6K2	olfactory receptor family 6 subfamily K member 2
A_32_P188921	0.3824	0.0179609	-2.43089	-3.12559	-0.354768
A_24_P396327	0.3824	0.0179666	2.43076	-3.12583	0.33615	TYW3	tRNA-yW synthesizing protein 3 homolog
A_24_P350437	0.3824	0.0179686	2.43072	-3.12592	0.284301	THAP2	THAP domain containing 2
A_23_P83818	0.3824	0.0179879	2.43029	-3.12673	0.506183	COL5A1	collagen type V alpha 1 chain
A_24_P278853	0.3824	0.0179978	2.43007	-3.12715	0.33376	TMTC4	transmembrane and tetratricopeptide repeat containing 4
A_23_P143981	0.3824	0.0179985	2.43006	-3.12717	0.380255	FBLN2	fibulin 2
A_32_P177843	0.3824	0.0180034	2.42995	-3.12738	0.367264
A_24_P794366	0.3824	0.018018	-2.42963	-3.128	-0.199715
A_24_P928175	0.3824	0.0180235	-2.42951	-3.12823	-0.335819
A_23_P67381	0.3824	0.0180536	-2.42884	-3.12949	-0.183963	SULT2A1	sulfotransferase family 2A member 1
A_24_P141736	0.3824	0.0180561	2.42879	-3.1296	0.252169	METAP2	methionyl aminopeptidase 2
A_23_P77807	0.3824	0.0180579	-2.42875	-3.12967	-0.262157	RAI1	retinoic acid induced 1
A_23_P94133	0.3824	0.0180589	2.42873	-3.12971	0.238326	POP1	POP1 homolog, ribonuclease P/MRP subunit
A_24_P63642	0.3824	0.018066	-2.42857	-3.13001	-0.283435	T	T brachyury transcription factor
A_24_P877785	0.3824	0.0180693	-2.4285	-3.13015	-0.614044
A_23_P22854	0.3824	0.018076	-2.42835	-3.13043	-0.244371	PGPEP1	pyroglutamyl-peptidase I
A_23_P10091	0.3824	0.0180927	-2.42798	-3.13113	-0.690621
A_32_P346000	0.3824	0.0180932	-2.42797	-3.13115	-0.209803	LOC100507351	uncharacterized LOC100507351
A_24_P106542	0.3824	0.0180983	2.42786	-3.13137	0.440504	RSPO3	R-spondin 3
A_24_P464540	0.3824	0.0181316	-2.42713	-3.13276	-0.254262	FAM41C	family with sequence similarity 41 member C
A_23_P3663	0.3824	0.0181325	-2.42711	-3.13279	-0.244429	MCRIP2	MAPK regulated corepressor interacting protein 2
A_23_P201510	0.3824	0.0181353	-2.42705	-3.13291	-0.174589	FCAMR	Fc fragment of IgA and IgM receptor
A_23_P143692	0.3824	0.0181444	-2.42685	-3.13329	-0.184365	SH3BP1	SH3 domain binding protein 1
A_24_P148086	0.3824	0.0181618	2.42646	-3.13402	0.454863	SRSF4	serine and arginine rich splicing factor 4
A_23_P209700	0.3824	0.018167	-2.42635	-3.13423	-0.172374	NMUR1	neuromedin U receptor 1
A_23_P58137	0.3824	0.0181765	2.42614	-3.13463	0.305766
A_24_P230965	0.3824	0.018196	2.42571	-3.13544	0.279957	KIAA1586	KIAA1586
A_24_P937405	0.3824	0.0182013	2.4256	-3.13566	0.372907	PRSS23	protease, serine 23
A_24_P930551	0.3824	0.0182057	-2.4255	-3.13584	-0.691683	LOC100507412///RNA5-8S5	uncharacterized LOC100507412///RNA, 5.8S ribosomal 5
A_23_P366468	0.3824	0.0182062	2.42549	-3.13587	0.301652
A_24_P928888	0.3824	0.0182087	-2.42544	-3.13597	-0.485446	TMEM74	transmembrane protein 74
A_24_P305556	0.3824	0.0182225	2.42513	-3.13655	0.25709	MCM8	minichromosome maintenance 8 homologous recombination repair factor
A_23_P311818	0.3824	0.0182283	-2.42501	-3.13679	-0.35411	GHRH	growth hormone releasing hormone
A_23_P212149	0.3824	0.0182317	-2.42493	-3.13692	-0.165119
A_23_P21293	0.3824	0.0182378	-2.4248	-3.13718	-0.246821
A_23_P119311	0.3824	0.0182413	-2.42472	-3.13733	-0.229015	KLK9	kallikrein related peptidase 9
A_24_P402115	0.3824	0.0182454	2.42463	-3.1375	0.334564	GATC	glutamyl-tRNA amidotransferase subunit C
A_23_P105251	0.3824	0.0182478	2.42458	-3.13759	0.492139	GLI1	GLI family zinc finger 1
A_24_P166397	0.3824	0.018249	-2.42455	-3.13765	-0.356009	KIAA0319	KIAA0319
A_24_P84668	0.3824	0.0182502	2.42453	-3.1377	0.377864	FILIP1	filamin A interacting protein 1
A_23_P254801	0.3824	0.0182595	2.42433	-3.13808	0.254783	PLCG1	phospholipase C gamma 1
A_24_P237624	0.3824	0.0182622	-2.42427	-3.13819	-0.309418	BRICD5	BRICHOS domain containing 5
A_32_P1360	0.3824	0.018265	-2.42421	-3.13831	-0.263591
A_23_P77415	0.3829	0.0182981	-2.42348	-3.13968	-0.305671	OSGIN1	oxidative stress induced growth inhibitor 1
A_23_P213102	0.3829	0.0183076	2.42328	-3.14007	0.412503	PALLD	palladin, cytoskeletal associated protein
A_23_P256244	0.383	0.0183269	-2.42286	-3.14087	-0.206023
A_24_P196827	0.383	0.0183342	2.4227	-3.14117	1.28491	HLA-DQA1	major histocompatibility complex, class II, DQ alpha 1
A_23_P123645	0.383	0.0183462	2.42244	-3.14167	0.468581
A_24_P17011	0.383	0.018347	2.42242	-3.1417	0.699239	LOC100506699	uncharacterized LOC100506699
A_32_P461386	0.383	0.0183644	-2.42204	-3.14242	-0.340186	LOC100131840	uncharacterized LOC100131840
A_23_P124356	0.383	0.0183676	-2.42197	-3.14255	-0.208092
A_23_P74252	0.3831	0.0183822	-2.42166	-3.14315	-0.25796	LINC00339	long intergenic non-protein coding RNA 339
A_23_P383009	0.3833	0.0184024	2.42122	-3.14398	0.442668	IGFBP5	insulin like growth factor binding protein 5
A_23_P43763	0.3833	0.0184085	-2.42109	-3.14423	-0.262538	PLLP	plasmolipin
A_23_P312179	0.3835	0.0184479	2.42023	-3.14585	0.273911	ALMS1	ALMS1, centrosome and basal body associated protein
A_32_P163233	0.3835	0.018449	-2.42021	-3.1459	-0.170844
A_24_P921129	0.3835	0.0184553	-2.42007	-3.14615	-0.254678	PDE4B	phosphodiesterase 4B
A_24_P162226	0.3835	0.0184653	-2.41986	-3.14657	-0.207184	RIMBP2	RIMS binding protein 2
A_23_P110412	0.3835	0.018466	2.41984	-3.14659	0.263606	TMEM150C	transmembrane protein 150C
A_23_P68423	0.3836	0.0184934	-2.41925	-3.14771	-0.213357	JPH2	junctophilin 2
A_32_P124475	0.3836	0.0185064	-2.41897	-3.14825	-0.480631
A_23_P144959	0.3836	0.0185098	2.4189	-3.14839	0.267265	VCAN	versican
A_23_P46390	0.3836	0.0185145	-2.4188	-3.14858	-0.198578	SYTL1	synaptotagmin like 1
A_23_P139260	0.3836	0.0185212	-2.41865	-3.14885	-0.210562	SLC22A18	solute carrier family 22 member 18
A_24_P941427	0.3836	0.018533	2.4184	-3.14934	0.655524
A_23_P341860	0.3836	0.0185446	-2.41815	-3.14981	-0.141038	PCYT2	phosphate cytidylyltransferase 2, ethanolamine
A_23_P123228	0.3836	0.0185712	-2.41758	-3.15089	-0.234425	SLC26A3	solute carrier family 26 member 3
A_23_P5718	0.3836	0.0186065	-2.41682	-3.15233	-0.292391	CHRNG	cholinergic receptor nicotinic gamma subunit
A_24_P574914	0.3836	0.0186065	-2.41682	-3.15233	-0.576374
A_32_P92325	0.3836	0.0186206	-2.41651	-3.1529	-0.478448
A_32_P131401	0.3836	0.0186318	-2.41628	-3.15336	-0.459075
A_24_P41794	0.3836	0.0186338	-2.41623	-3.15344	-0.209848	PSORS1C2	psoriasis susceptibility 1 candidate 2
A_23_P42724	0.3836	0.0186622	2.41562	-3.15459	0.254308	RNF216	ring finger protein 216
A_23_P151046	0.3836	0.0186709	2.41544	-3.15494	0.422109	KLRC1	killer cell lectin like receptor C1
A_23_P54116	0.3836	0.0186812	2.41522	-3.15536	0.244175	DAAM1	dishevelled associated activator of morphogenesis 1
A_24_P358215	0.3836	0.0186814	2.41521	-3.15537	0.287575
A_23_P356554	0.3836	0.0186877	2.41508	-3.15563	0.256368	BAG2	BCL2 associated athanogene 2
A_24_P73848	0.3836	0.0186892	-2.41505	-3.15569	-0.201892
A_23_P144944	0.3836	0.018691	2.41501	-3.15576	0.25327	SMAD5	SMAD family member 5
A_24_P177987	0.3836	0.0186983	2.41485	-3.15606	0.201961	DNAJC21	DnaJ heat shock protein family (Hsp40) member C21
[truncated: 39,079 more rows]

## Sheet: Sheet2
VAT1L
EPHA3
HES2
GPC6
CILP
CCL26
LAMA2
FLRT2
ZNF521
EGFL6
COL5A2
AVPR1A
CCDC80
TSPYL2
COL1A2
MAP1B
LTBP1
CCDC102B
FBN1
SULF1
POSTN
PLVAP
KIRREL
COL5A2
TSPAN15
GPX8
OLFM1
ALDH1L2
HEPH
HGF
MEDAG
AGT
PRKG1
NID2
KCNE4
COL18A1
COL3A1
BOD1L1
ECM2
P3H3
COL16A1
COL6A2
FLRT2
FAP
CRABP2
GALNT15
ECM1
DPYSL3
LAMB1
LOX
SSTR2
FRMD6
DDR2
LRRC17
RCN3
ANGPTL2
NOX4
MXRA8
FNIP1
MIR4697HG
CD248
RNF152
PCNT
PODN
NAP1L5
PRG4
UACA
CALD1
CFH
ADAMTS1
PIEZO2
STEAP2
FST
IGF1
CHRM3
COL1A1
PLA2G2A
STEAP1
GPX8
LOC100130476
IGF1
GUCY1A2
SPON1
COL5A2
FKBP10
OGN
GNG2
FAM92A1
DACT1
COL15A1
PCDH17
PDE1A
LOC283788
TNNI2
LYPD1
LSAMP
PLVAP
IGF1
COL14A1
NUDT11
MEOX2
ENAH
KCNN3
COL3A1
NOX4
F13A1
KCNJ12
GUCY1A2
LOC283788
FGFR1
ADAMTS9
GRB10
INHBB
CD34
SCLT1
TSPAN2
COL6A3
CDC6
SFRP2
SCRG1
FRG1BP
PDE6A
ATP6V0D2
FRG1CP
ADAMTS1
SRPX2
HAS1
FJX1
LINC00473
IL17RD
PHLDB3
DNTT
SIGLEC12
SYT4
CCDC80
HES2
RASSF2
DIAPH3
ASPN
THBS1
PLTP
FAM198B
LRRC70
TIMP1
MMP12
TUBB2B
ENOX2
TSPAN5
FAM43B
MMP2
LAMA4
DOK6
IGSF11-AS1
PDGFRL
PRRX2
ITGA1
PLPPR4
CTHRC1
UACA
HIST1H1A
PDE5A
GJC1
LOC100288069
STMN3
COL3A1
GFPT2
INHBB
HOXA7
ANGPTL2
ADTRP
KIAA0226L
BDKRB1
FAM43A
CFH
ZFHX4
AHNAK2
SPAG11B
CALB2
BDKRB1
LCE3D
LOC101927305
SFRP2
H19
BGN
ADRA1B
ATM
SACS
P2RY14
MTHFD2L
DNASE2B
GAS1
XKRY2
CCL26
CFHR3
ERMN
DOCK4
NOV
PDLIM3
IGFBP5
PDGFD
CEP290
UBQLN3
CCDC171
CCL14
NIPBL
HSPD1
NCL
APOD
CACNG2
CFH
F2R
MXRA8
DST
ZNF2
TEX14
GPD1
ADAMTSL3
CRISPLD2
MMP11
TMPRSS12
BPIFA1
FNIP1
IL2RA
GGT5
TNFAIP6
MEX3A
IGF2
CHRM3
SPON2
CDC14A
C7
TM4SF18
NPY1R
CRISPLD2
SFRP2
WISP1
ASPM
APOC2
HCG4B
ARPP21
PHOSPHO2-KLHL23
CRYAA
GPM6B
LINC00520
SPPL3
COL4A1
SMOC2
STEAP1
GABRA4
ANKRD36BP2
POLR2J2
SOGA1
MALAT1
LYVE1
ENC1
ANGPT2
WDHD1
PTPN14
BDP1
PCDH15
NUAK1
ZNF501
ENPP2
ATP6V0D2
PDZD9
SLC14A1
BOD1L1
AEBP1
CXCL14
ATCAY
LOC100233156
DPP10
C1S
ZNF713
AZGP1
MEG3
MXD1
HNRNPU
SAFB
GRAMD1B
CCDC3
DST
FBXO38
AKR1C6P
LGALS16
SLC27A1
ACKR3
MROH3P
PLD5
GBP6
CDH6
SRGAP1
HTRA4
LMNB1
HLA-DQA2
ABHD10
XIRP2
ADAMTS4
LINC00597
DCAF10
EPHA7
SPARCL1
SLC26A8
PTPRC
CREM
COL5A1
LOC100507412///RNA5-8S5
HLA-DQA1
LOC100506699
KLK8
SYT9
CREM
NR4A3
TFPI2
ABHD2
HRH4
ALB
ZIM3
PMP2
NKX2-2
CASP8
BCORP1
CCL8
LINC01279
TMEM26
PDS5B
ANKRD36
PSPH
CDKAL1
FOXC1
C1QTNF3
HNF4G
AKAP12
RIMS1
BUB3
CH25H
ARHGAP24
DST
TNC
HIRA
TPTE2
PTMA
UNKL
UBE2J2
ANKRD36
TTPA
ANKRD36BP2
SMAD6
C2orf48
ANKRD36B
KIAA1524
DAZ2
TREM2
ANKRD30A
TNXB
ASB16
PGAP1
CYP2C19
CCDC171
PIH2
DSP
MED12L
R3HDM2
RPL34-AS1
ITLN1
PDZRN3
FCN3
DNAJC5B
VWF
IDO1
NR2F1
CTAG1A
ANGPT2
CRLF1
THNSL2
ANKRD36B
MCF2L
SCG2
SLC36A1
SSX2
RAMP3
RASD1
NDST3
DNAH17
SENP6
PDX1
BRDT
MTHFD2L
C14orf39
ESM1
ZNF804B
LIG4
APOLD1
MACROD2
PIGT
AMPH
AHNAK
AZGP1
SLC6A4
RASD1
ZNF804B
GNAS
LGI1
PCDH17
HP
SYCP2
SERPIND1
VCAM1
GPIHBP1
IL27
