# Supplementary material for: Expression of collagen type 1 alpha 1 indicates lymph node metastasis and poor outcomes in squamous cell carcinomas of the lung
Source: PeerJ. 2020 Sep 29;8:e10089. doi: 10.7717/peerj.10089 (PMC7531356; doi:10.7717/peerj.10089)
Supplement: Supplemental Information 3 [file peerj-08-10089-s003.tsv]

#node1	node2	node1_string_internal_id	node2_string_internal_id	node1_external_id	node2_external_id	neighborhood_on_chromosome	gene_fusion	phylogenetic_cooccurrence	homology	coexpression	experimentally_determined_interaction	database_annotated	automated_textmining	combined_score
LIG4	ATM	1853434	1846577	9606.ENSP00000349393	9606.ENSP00000278616	0	0	0	0	0.137	0.746	0.900	0.849	0.996
IGF1	IGFBP5	1848439	1843368	9606.ENSP00000302665	9606.ENSP00000233813	0	0	0	0	0	0.360	0.900	0.904	0.993
COL1A2	COL1A1	1847845	1843064	9606.ENSP00000297268	9606.ENSP00000225964	0	0	0	0.930	0.871	0.360	0.900	0.861	0.991
IGF2	IGFBP5	1859600	1843368	9606.ENSP00000391826	9606.ENSP00000233813	0	0	0	0	0.054	0.326	0.900	0.875	0.991
COL3A1	COL1A1	1848637	1843064	9606.ENSP00000304408	9606.ENSP00000225964	0	0	0	0.614	0.869	0	0.900	0.823	0.990
COL3A1	COL1A2	1848637	1847845	9606.ENSP00000304408	9606.ENSP00000297268	0	0	0	0.886	0.875	0	0.900	0.781	0.988
PDS5B	NIPBL	1849657	1846802	9606.ENSP00000313851	9606.ENSP00000282516	0	0	0	0	0.245	0.675	0.900	0.556	0.987
COL1A2	COL6A3	1847845	1847586	9606.ENSP00000297268	9606.ENSP00000295550	0	0	0	0.611	0.851	0	0.900	0.504	0.987
COL5A2	COL3A1	1856195	1848637	9606.ENSP00000364000	9606.ENSP00000304408	0	0	0	0.667	0.803	0	0.900	0.816	0.985
MMP2	TIMP1	1842719	1842705	9606.ENSP00000219070	9606.ENSP00000218388	0	0	0	0	0.102	0.528	0	0.967	0.985
GNAS	GNG2	1855402	1851723	9606.ENSP00000360141	9606.ENSP00000334448	0	0	0	0	0.045	0.599	0.900	0.623	0.983
COL3A1	COL6A3	1848637	1847586	9606.ENSP00000304408	9606.ENSP00000295550	0	0	0	0.615	0.769	0	0.900	0.730	0.982
COL18A1	MMP2	1853197	1842719	9606.ENSP00000347665	9606.ENSP00000219070	0	0	0	0	0.099	0.360	0.900	0.720	0.981
IGF1	ALB	1848439	1847637	9606.ENSP00000302665	9606.ENSP00000295897	0	0	0	0	0.072	0	0.900	0.821	0.981
ALB	HGF	1847637	1842916	9606.ENSP00000295897	9606.ENSP00000222390	0	0	0	0	0.085	0	0.900	0.799	0.980
COL5A2	COL1A2	1856195	1847845	9606.ENSP00000364000	9606.ENSP00000297268	0	0	0	0.880	0.790	0	0.900	0.621	0.979
ALB	VWF	1847637	1844904	9606.ENSP00000295897	9606.ENSP00000261405	0	0	0	0	0	0	0.900	0.781	0.977
IGF1	MMP2	1848439	1842719	9606.ENSP00000302665	9606.ENSP00000219070	0	0	0	0	0.053	0	0.900	0.773	0.976
THBS1	HGF	1844779	1842916	9606.ENSP00000260356	9606.ENSP00000222390	0	0	0	0	0.053	0	0.900	0.759	0.975
LGI1	CACNG2	1855475	1848138	9606.ENSP00000360472	9606.ENSP00000300105	0	0	0	0	0	0	0.900	0.754	0.974
DNTT	LIG4	1855424	1853434	9606.ENSP00000360216	9606.ENSP00000349393	0.047	0	0	0	0.056	0.301	0.900	0.659	0.974
COL6A3	COL1A1	1847586	1843064	9606.ENSP00000295550	9606.ENSP00000225964	0	0	0	0.614	0.705	0	0.900	0.442	0.974
THBS1	TIMP1	1844779	1842705	9606.ENSP00000260356	9606.ENSP00000218388	0	0	0	0	0.099	0	0.900	0.726	0.973
COL5A1	COL1A1	1855557	1843064	9606.ENSP00000360882	9606.ENSP00000225964	0	0	0	0.612	0.662	0	0.900	0.571	0.972
HGF	TIMP1	1842916	1842705	9606.ENSP00000222390	9606.ENSP00000218388	0	0	0	0	0	0	0.900	0.728	0.971
IGF1	HGF	1848439	1842916	9606.ENSP00000302665	9606.ENSP00000222390	0	0	0	0	0.062	0	0.900	0.714	0.970
VWF	THBS1	1844904	1844779	9606.ENSP00000261405	9606.ENSP00000260356	0	0	0	0	0	0	0.900	0.720	0.970
COL5A2	COL6A3	1856195	1847586	9606.ENSP00000364000	9606.ENSP00000295550	0	0	0	0.613	0.587	0	0.900	0.732	0.968
COL5A2	COL1A1	1856195	1843064	9606.ENSP00000364000	9606.ENSP00000225964	0	0	0	0.830	0.650	0	0.900	0.596	0.967
INHBB	FST	1847554	1844467	9606.ENSP00000295228	9606.ENSP00000256759	0	0	0	0	0	0.100	0.900	0.667	0.967
CEP290	PCNT	1862471	1853867	9606.ENSP00000448012	9606.ENSP00000352572	0	0	0	0	0.211	0.405	0.900	0.330	0.964
COL5A1	COL1A2	1855557	1847845	9606.ENSP00000360882	9606.ENSP00000297268	0	0	0	0.752	0.608	0	0.900	0.503	0.964
COL3A1	COL6A2	1848637	1848188	9606.ENSP00000304408	9606.ENSP00000300527	0	0	0	0	0.355	0	0.900	0.488	0.964
COL6A2	COL6A3	1848188	1847586	9606.ENSP00000300527	9606.ENSP00000295550	0	0	0	0.647	0.514	0	0.900	0.785	0.963
GRB10	IGF1	1858657	1848439	9606.ENSP00000381793	9606.ENSP00000302665	0	0	0	0	0	0	0.900	0.645	0.963
ALB	TIMP1	1847637	1842705	9606.ENSP00000295897	9606.ENSP00000218388	0	0	0	0	0	0	0.900	0.630	0.961
COL5A1	COL3A1	1855557	1848637	9606.ENSP00000360882	9606.ENSP00000304408	0	0	0	0.612	0.471	0	0.900	0.724	0.960
COL6A2	COL1A2	1848188	1847845	9606.ENSP00000300527	9606.ENSP00000297268	0	0	0	0.617	0.473	0	0.900	0.642	0.958
COL5A2	COL5A1	1856195	1855557	9606.ENSP00000364000	9606.ENSP00000360882	0	0	0	0.639	0.438	0	0.900	0.783	0.957
IGF2	ALB	1859600	1847637	9606.ENSP00000391826	9606.ENSP00000295897	0	0	0	0	0	0	0.900	0.587	0.956
COL15A1	COL3A1	1856217	1848637	9606.ENSP00000364140	9606.ENSP00000304408	0	0	0	0	0.252	0	0.900	0.442	0.954
IGF1	TIMP1	1848439	1842705	9606.ENSP00000302665	9606.ENSP00000218388	0	0	0	0	0	0	0.900	0.531	0.951
LAMA2	LAMB1	1860217	1842917	9606.ENSP00000400365	9606.ENSP00000222399	0	0	0	0.635	0.308	0.170	0.900	0.623	0.951
COL6A2	COL1A1	1848188	1843064	9606.ENSP00000300527	9606.ENSP00000225964	0	0	0	0.619	0.442	0	0.900	0.408	0.950
IGF1	VWF	1848439	1844904	9606.ENSP00000302665	9606.ENSP00000261405	0	0	0	0	0.115	0	0.900	0.480	0.950
IGF2	HGF	1859600	1842916	9606.ENSP00000391826	9606.ENSP00000222390	0	0	0	0	0.053	0	0.900	0.497	0.948
ALB	THBS1	1847637	1844779	9606.ENSP00000295897	9606.ENSP00000260356	0	0	0	0	0	0	0.900	0.505	0.948
COL4A1	COL3A1	1856385	1848637	9606.ENSP00000364979	9606.ENSP00000304408	0	0	0	0.641	0.376	0	0.900	0.516	0.946
COL5A1	COL6A3	1855557	1847586	9606.ENSP00000360882	9606.ENSP00000295550	0	0	0	0.609	0.377	0	0.900	0.441	0.945
COL5A1	COL6A2	1855557	1848188	9606.ENSP00000360882	9606.ENSP00000300527	0	0	0	0.627	0.362	0	0.900	0.441	0.943
IGF1	THBS1	1848439	1844779	9606.ENSP00000302665	9606.ENSP00000260356	0	0	0	0	0.051	0	0.900	0.441	0.942
COL15A1	COL6A3	1856217	1847586	9606.ENSP00000364140	9606.ENSP00000295550	0	0	0	0	0.243	0	0.900	0.305	0.942
COL4A1	COL5A2	1856385	1856195	9606.ENSP00000364979	9606.ENSP00000364000	0	0	0	0.637	0.365	0	0.900	0.371	0.942
COL4A1	COL16A1	1856385	1855964	9606.ENSP00000364979	9606.ENSP00000362776	0	0	0	0	0.055	0.360	0.900	0.149	0.941
VWF	HGF	1844904	1842916	9606.ENSP00000261405	9606.ENSP00000222390	0	0	0	0	0	0	0.900	0.443	0.941
IGF2	MMP2	1859600	1842719	9606.ENSP00000391826	9606.ENSP00000219070	0	0	0	0	0.051	0	0.900	0.432	0.941
VWF	SERPIND1	1844904	1842498	9606.ENSP00000261405	9606.ENSP00000215727	0	0	0	0	0	0	0.900	0.441	0.941
COL15A1	COL1A2	1856217	1847845	9606.ENSP00000364140	9606.ENSP00000297268	0	0	0	0.613	0.332	0	0.900	0.382	0.940
COL16A1	COL1A1	1855964	1843064	9606.ENSP00000362776	9606.ENSP00000225964	0	0	0	0	0.330	0	0.900	0.188	0.940
COL4A1	COL1A1	1856385	1843064	9606.ENSP00000364979	9606.ENSP00000225964	0	0	0	0.638	0.315	0	0.900	0.451	0.939
VWF	TIMP1	1844904	1842705	9606.ENSP00000261405	9606.ENSP00000218388	0	0	0	0	0	0	0.900	0.408	0.938
COL16A1	COL5A1	1855964	1855557	9606.ENSP00000362776	9606.ENSP00000360882	0	0	0	0	0.169	0	0.900	0.323	0.938
LAMA4	LAMB1	1843256	1842917	9606.ENSP00000230538	9606.ENSP00000222399	0	0	0	0.613	0.213	0	0.900	0.655	0.938
IGF2	TIMP1	1859600	1842705	9606.ENSP00000391826	9606.ENSP00000218388	0	0	0	0	0	0	0.900	0.411	0.938
COL15A1	COL6A2	1856217	1848188	9606.ENSP00000364140	9606.ENSP00000300527	0	0	0	0	0.136	0	0.900	0.335	0.937
LAMB1	NID2	1842917	1842580	9606.ENSP00000222399	9606.ENSP00000216286	0	0	0	0	0.273	0	0.900	0.214	0.937
MTHFD2L	ALDH1L2	1858328	1844615	9606.ENSP00000379108	9606.ENSP00000258494	0.057	0	0	0	0.055	0.064	0.900	0.367	0.937
F13A1	VWF	1845635	1844904	9606.ENSP00000264870	9606.ENSP00000261405	0	0	0	0	0.233	0	0.900	0.236	0.936
COL5A2	COL6A2	1856195	1848188	9606.ENSP00000364000	9606.ENSP00000300527	0	0	0	0.619	0.240	0	0.900	0.526	0.936
COL4A1	COL1A2	1856385	1847845	9606.ENSP00000364979	9606.ENSP00000297268	0	0	0	0.636	0.283	0	0.900	0.441	0.936
COL4A1	COL5A1	1856385	1855557	9606.ENSP00000364979	9606.ENSP00000360882	0	0	0	0.610	0.272	0	0.900	0.401	0.935
GPC6	NDST3	1856600	1847741	9606.ENSP00000366246	9606.ENSP00000296499	0	0	0	0	0	0.170	0.900	0.271	0.934
ADAMTS4	THBS1	1854703	1844779	9606.ENSP00000356975	9606.ENSP00000260356	0	0	0	0	0.048	0	0.900	0.366	0.934
ITGA1	COL1A1	1846809	1843064	9606.ENSP00000282588	9606.ENSP00000225964	0	0	0	0	0	0	0.900	0.371	0.934
COL16A1	COL3A1	1855964	1848637	9606.ENSP00000362776	9606.ENSP00000304408	0	0	0	0	0.181	0	0.900	0.255	0.933
COL4A1	ITGA1	1856385	1846809	9606.ENSP00000364979	9606.ENSP00000282588	0	0	0	0	0.051	0	0.900	0.354	0.933
THBS1	MMP2	1844779	1842719	9606.ENSP00000260356	9606.ENSP00000219070	0	0	0	0	0.082	0.285	0.800	0.540	0.931
COL15A1	COL18A1	1856217	1853197	9606.ENSP00000364140	9606.ENSP00000347665	0	0	0	0.643	0	0	0.900	0.861	0.930
IGF2	THBS1	1859600	1844779	9606.ENSP00000391826	9606.ENSP00000260356	0	0	0	0	0	0	0.900	0.321	0.929
CEP290	SCLT1	1862471	1846708	9606.ENSP00000448012	9606.ENSP00000281142	0	0	0	0	0.136	0	0.900	0.235	0.928
AGT	BDKRB1	1854424	1842613	9606.ENSP00000355627	9606.ENSP00000216629	0	0	0	0	0	0.053	0.900	0.307	0.928
COL16A1	COL6A2	1855964	1848188	9606.ENSP00000362776	9606.ENSP00000300527	0	0	0	0	0.116	0	0.900	0.259	0.928
ADAMTS1	THBS1	1846937	1844779	9606.ENSP00000284984	9606.ENSP00000260356	0	0	0	0.612	0.082	0	0.900	0.653	0.928
EPHA7	EPHA3	1854997	1852002	9606.ENSP00000358309	9606.ENSP00000337451	0	0	0	0.974	0.046	0.285	0.900	0.553	0.926
COL15A1	COL1A1	1856217	1843064	9606.ENSP00000364140	9606.ENSP00000225964	0	0	0	0.609	0.184	0	0.900	0.355	0.925
COL18A1	COL3A1	1853197	1848637	9606.ENSP00000347665	9606.ENSP00000304408	0	0	0	0	0.073	0	0.900	0.260	0.925
COL18A1	COL6A2	1853197	1848188	9606.ENSP00000347665	9606.ENSP00000300527	0	0	0	0.620	0.157	0	0.900	0.418	0.925
PRKG1	PDE5A	1856026	1853125	9606.ENSP00000363092	9606.ENSP00000347046	0	0	0	0	0.182	0.411	0	0.857	0.925
COL15A1	COL5A1	1856217	1855557	9606.ENSP00000364140	9606.ENSP00000360882	0	0	0	0.610	0.151	0	0.900	0.408	0.924
COL5A2	COL16A1	1856195	1855964	9606.ENSP00000364000	9606.ENSP00000362776	0	0	0	0	0.142	0	0.900	0.184	0.924
GUCY1A2	PDE5A	1861866	1853125	9606.ENSP00000431245	9606.ENSP00000347046	0	0	0	0	0.053	0.169	0.900	0.157	0.924
GUCY1A2	PDE6A	1861866	1844368	9606.ENSP00000431245	9606.ENSP00000255266	0	0	0	0	0.053	0.169	0.900	0.157	0.924
ADAMTSL3	ADAMTS1	1847031	1846937	9606.ENSP00000286744	9606.ENSP00000284984	0	0	0	0.647	0.056	0	0.900	0.687	0.924
COL4A1	COL6A3	1856385	1847586	9606.ENSP00000364979	9606.ENSP00000295550	0	0	0	0.615	0.193	0	0.900	0.305	0.924
COL18A1	COL1A2	1853197	1847845	9606.ENSP00000347665	9606.ENSP00000297268	0	0	0	0	0.053	0	0.900	0.263	0.924
PTPRC	CD34	1854576	1849250	9606.ENSP00000356346	9606.ENSP00000310036	0	0	0	0	0	0	0	0.924	0.924
ECM1	TIMP1	1854940	1842705	9606.ENSP00000358045	9606.ENSP00000218388	0	0	0	0	0.053	0	0.900	0.259	0.923
COL4A1	COL15A1	1856385	1856217	9606.ENSP00000364979	9606.ENSP00000364140	0	0	0	0.613	0.156	0	0.900	0.336	0.922
COL14A1	COL1A2	1847909	1847845	9606.ENSP00000297848	9606.ENSP00000297268	0	0	0	0	0.108	0	0.900	0.197	0.922
COL16A1	COL1A2	1855964	1847845	9606.ENSP00000362776	9606.ENSP00000297268	0	0	0	0.635	0.208	0	0.900	0.161	0.921
IGF2	VWF	1859600	1844904	9606.ENSP00000391826	9606.ENSP00000261405	0	0	0	0	0	0	0.900	0.249	0.921
COL15A1	COL14A1	1856217	1847909	9606.ENSP00000364140	9606.ENSP00000297848	0	0	0	0	0.055	0	0.900	0.232	0.921
LAMA4	NID2	1843256	1842580	9606.ENSP00000230538	9606.ENSP00000216286	0	0	0	0	0.126	0	0.900	0.161	0.920
COL15A1	COL5A2	1856217	1856195	9606.ENSP00000364140	9606.ENSP00000364000	0	0	0	0.609	0.150	0	0.900	0.293	0.920
LAMA2	LAMA4	1860217	1843256	9606.ENSP00000400365	9606.ENSP00000230538	0	0	0	0.665	0.080	0	0.900	0.528	0.920
IGF2	IGF1	1859600	1848439	9606.ENSP00000391826	9606.ENSP00000302665	0	0	0	0.802	0.053	0	0.900	0.968	0.920
COL14A1	COL1A1	1847909	1843064	9606.ENSP00000297848	9606.ENSP00000225964	0	0	0	0	0.088	0	0.900	0.192	0.919
GNAS	ADRA1B	1855402	1848870	9606.ENSP00000360141	9606.ENSP00000306662	0	0	0	0	0	0.071	0.900	0.199	0.919
COL4A1	COL6A2	1856385	1848188	9606.ENSP00000364979	9606.ENSP00000300527	0	0	0	0.618	0.123	0	0.900	0.322	0.918
COL5A2	COL14A1	1856195	1847909	9606.ENSP00000364000	9606.ENSP00000297848	0	0	0	0	0.085	0	0.900	0.180	0.918
COL16A1	COL14A1	1855964	1847909	9606.ENSP00000362776	9606.ENSP00000297848	0	0	0	0	0.085	0	0.900	0.178	0.918
COL16A1	COL6A3	1855964	1847586	9606.ENSP00000362776	9606.ENSP00000295550	0	0	0	0.610	0.106	0	0.900	0.325	0.917
COL4A1	COL18A1	1856385	1853197	9606.ENSP00000364979	9606.ENSP00000347665	0	0	0	0.609	0.056	0	0.900	0.434	0.917
MMP2	MMP11	1842719	1842502	9606.ENSP00000219070	9606.ENSP00000215743	0	0	0	0.733	0.053	0	0.900	0.650	0.917
AGT	AVPR1A	1854424	1848027	9606.ENSP00000355627	9606.ENSP00000299178	0	0	0	0	0.049	0.053	0.900	0.183	0.916
GNG2	KCNJ12	1851723	1851000	9606.ENSP00000334448	9606.ENSP00000328150	0	0	0	0	0	0.197	0.900	0	0.916
ECM1	THBS1	1854940	1844779	9606.ENSP00000358045	9606.ENSP00000260356	0	0	0	0	0	0	0.900	0.203	0.916
IGF1	F13A1	1848439	1845635	9606.ENSP00000302665	9606.ENSP00000264870	0	0	0	0	0.107	0	0.900	0.143	0.916
LAMA2	NID2	1860217	1842580	9606.ENSP00000400365	9606.ENSP00000216286	0	0	0	0	0.109	0	0.900	0.135	0.916
PLA2G2A	ENPP2	1856239	1844702	9606.ENSP00000364252	9606.ENSP00000259486	0	0	0	0	0	0	0.900	0.194	0.915
GNG2	ADRA1B	1851723	1848870	9606.ENSP00000334448	9606.ENSP00000306662	0	0	0	0	0	0.138	0.900	0.102	0.915
COL5A1	COL18A1	1855557	1853197	9606.ENSP00000360882	9606.ENSP00000347665	0	0	0	0.609	0.093	0	0.900	0.299	0.915
ECM1	ALB	1854940	1847637	9606.ENSP00000358045	9606.ENSP00000295897	0	0	0	0	0	0	0.900	0.184	0.914
COL5A1	COL14A1	1855557	1847909	9606.ENSP00000360882	9606.ENSP00000297848	0	0	0	0.609	0.085	0	0.900	0.290	0.914
GPX8	GGT5	1861608	1858595	9606.ENSP00000423822	9606.ENSP00000381340	0	0	0	0	0.073	0	0.900	0.152	0.914
PCNT	SCLT1	1853867	1846708	9606.ENSP00000352572	9606.ENSP00000281142	0	0	0	0	0.140	0	0.900	0.075	0.913
COL3A1	COL14A1	1848637	1847909	9606.ENSP00000304408	9606.ENSP00000297848	0	0	0	0.609	0.109	0	0.900	0.218	0.913
GNG2	HRH4	1851723	1844474	9606.ENSP00000334448	9606.ENSP00000256906	0	0	0	0	0.076	0.138	0.900	0	0.913
PGAP1	PIGT	1853094	1846613	9606.ENSP00000346809	9606.ENSP00000279036	0	0	0	0	0.054	0.054	0.900	0.134	0.912
ADAMTS9	ADAMTS4	1861375	1854703	9606.ENSP00000418735	9606.ENSP00000356975	0	0	0	0.881	0.110	0	0.900	0.536	0.912
LAMA2	ITGA1	1860217	1846809	9606.ENSP00000400365	9606.ENSP00000282588	0	0	0	0	0.045	0	0.900	0.152	0.911
IGF2	ECM1	1859600	1854940	9606.ENSP00000391826	9606.ENSP00000358045	0	0	0	0	0	0	0.900	0.150	0.911
COL4A1	COL14A1	1856385	1847909	9606.ENSP00000364979	9606.ENSP00000297848	0	0	0	0	0.054	0	0.900	0.142	0.911
COL18A1	COL1A1	1853197	1843064	9606.ENSP00000347665	9606.ENSP00000225964	0	0	0	0.609	0.053	0	0.900	0.299	0.911
HIRA	HIST1H1A	1845306	1843726	9606.ENSP00000263208	9606.ENSP00000244573	0	0	0	0	0	0	0.900	0.152	0.911
COL15A1	COL16A1	1856217	1855964	9606.ENSP00000364140	9606.ENSP00000362776	0	0	0	0.610	0.053	0	0.900	0.303	0.911
SPON2	THBS1	1847264	1844779	9606.ENSP00000290902	9606.ENSP00000260356	0	0	0	0	0	0	0.900	0.151	0.911
AGT	ADRA1B	1854424	1848870	9606.ENSP00000355627	9606.ENSP00000306662	0	0	0	0	0.053	0.053	0.900	0.134	0.911
ADAMTS9	THBS1	1861375	1844779	9606.ENSP00000418735	9606.ENSP00000260356	0	0	0	0.610	0.048	0	0.900	0.299	0.911
ALB	F13A1	1847637	1845635	9606.ENSP00000295897	9606.ENSP00000264870	0	0	0	0	0	0	0.900	0.153	0.911
BUB3	PDS5B	1854901	1849657	9606.ENSP00000357858	9606.ENSP00000313851	0	0	0	0	0.089	0.095	0.900	0	0.910
NPY1R	GNG2	1854180	1851723	9606.ENSP00000354652	9606.ENSP00000334448	0	0	0	0	0	0.138	0.900	0	0.910
GNG2	AVPR1A	1851723	1848027	9606.ENSP00000334448	9606.ENSP00000299178	0	0	0	0	0	0.138	0.900	0	0.910
CALD1	ITGA1	1854225	1846809	9606.ENSP00000354826	9606.ENSP00000282588	0	0	0	0	0.096	0	0.900	0.094	0.910
F13A1	THBS1	1845635	1844779	9606.ENSP00000264870	9606.ENSP00000260356	0	0	0	0	0	0	0.900	0.140	0.910
SSTR2	GNG2	1853555	1851723	9606.ENSP00000350198	9606.ENSP00000334448	0	0	0	0	0	0.138	0.900	0	0.910
HLA-DQA2	PTPRC	1856207	1854576	9606.ENSP00000364076	9606.ENSP00000356346	0	0	0	0	0.062	0	0.900	0.119	0.910
AGT	F2R	1854424	1850333	9606.ENSP00000355627	9606.ENSP00000321326	0	0	0	0	0	0	0.900	0.139	0.910
GNG2	BDKRB1	1851723	1842613	9606.ENSP00000334448	9606.ENSP00000216629	0	0	0	0	0	0.138	0.900	0	0.910
GNG2	CXCR7	1851723	1846285	9606.ENSP00000334448	9606.ENSP00000272928	0	0	0	0	0	0.138	0.900	0	0.910
ECM1	IGF1	1854940	1848439	9606.ENSP00000358045	9606.ENSP00000302665	0	0	0	0	0	0	0.900	0.143	0.910
ITGA1	LAMB1	1846809	1842917	9606.ENSP00000282588	9606.ENSP00000222399	0	0	0	0	0.061	0	0.900	0.123	0.910
COL6A2	COL14A1	1848188	1847909	9606.ENSP00000300527	9606.ENSP00000297848	0	0	0	0.625	0.082	0	0.900	0.203	0.910
ADAMTS4	ADAMTSL3	1854703	1847031	9606.ENSP00000356975	9606.ENSP00000286744	0	0	0	0.634	0.053	0	0.900	0.254	0.909
COL1A2	ITGA1	1847845	1846809	9606.ENSP00000297268	9606.ENSP00000282588	0	0	0	0	0	0	0.900	0.136	0.909
GNAS	AGT	1855402	1854424	9606.ENSP00000360141	9606.ENSP00000355627	0	0	0	0	0	0	0.900	0.118	0.908
COL14A1	COL6A3	1847909	1847586	9606.ENSP00000297848	9606.ENSP00000295550	0	0	0	0.614	0.055	0	0.900	0.213	0.908
COL18A1	LAMB1	1853197	1842917	9606.ENSP00000347665	9606.ENSP00000222399	0	0	0	0	0	0	0.900	0.127	0.908
ADAMTS9	ADAMTSL3	1861375	1847031	9606.ENSP00000418735	9606.ENSP00000286744	0	0	0	0.629	0.053	0	0.900	0.204	0.907
COL5A2	ITGA1	1856195	1846809	9606.ENSP00000364000	9606.ENSP00000282588	0	0	0	0	0.088	0	0.900	0.064	0.907
UNKL	ASB16	1857809	1847415	9606.ENSP00000373873	9606.ENSP00000293414	0	0	0	0	0.106	0	0.900	0.047	0.907
CFH	CFHR3	1854590	1854589	9606.ENSP00000356399	9606.ENSP00000356395	0	0	0	0.955	0.086	0	0.900	0.759	0.907
GPC6	BGN	1856600	1850913	9606.ENSP00000366246	9606.ENSP00000327336	0	0	0	0	0.048	0	0.900	0.105	0.907
COL18A1	COL6A3	1853197	1847586	9606.ENSP00000347665	9606.ENSP00000295550	0	0	0	0.609	0.052	0	0.900	0.162	0.906
COL5A2	COL18A1	1856195	1853197	9606.ENSP00000364000	9606.ENSP00000347665	0	0	0	0.609	0	0	0.900	0.194	0.906
COL5A1	ITGA1	1855557	1846809	9606.ENSP00000360882	9606.ENSP00000282588	0	0	0	0	0	0	0.900	0.099	0.906
ADAMTS9	ADAMTS1	1861375	1846937	9606.ENSP00000418735	9606.ENSP00000284984	0	0	0	0.891	0.054	0	0.900	0.513	0.906
LEPREL2	COL6A2	1858419	1848188	9606.ENSP00000379951	9606.ENSP00000300527	0	0	0	0	0.093	0	0.900	0.042	0.905
LMNB1	HIST1H1A	1844893	1843726	9606.ENSP00000261366	9606.ENSP00000244573	0	0	0	0	0	0	0.900	0.094	0.905
ECM1	HGF	1854940	1842916	9606.ENSP00000358045	9606.ENSP00000222390	0	0	0	0	0	0	0.900	0.096	0.905
ECM1	VWF	1854940	1844904	9606.ENSP00000358045	9606.ENSP00000261405	0	0	0	0	0	0	0.900	0.097	0.905
F13A1	SERPIND1	1845635	1842498	9606.ENSP00000264870	9606.ENSP00000215727	0	0	0	0	0	0	0.900	0.096	0.905
COL16A1	COL18A1	1855964	1853197	9606.ENSP00000362776	9606.ENSP00000347665	0	0	0	0.609	0.048	0	0.900	0.152	0.905
CDC14A	CDC6	1854254	1842453	9606.ENSP00000354916	9606.ENSP00000209728	0	0	0	0	0.065	0.780	0	0.577	0.905
COL16A1	ITGA1	1855964	1846809	9606.ENSP00000362776	9606.ENSP00000282588	0	0	0	0	0	0	0.900	0.090	0.905
COL18A1	COL14A1	1853197	1847909	9606.ENSP00000347665	9606.ENSP00000297848	0	0	0	0.609	0.054	0	0.900	0.125	0.904
ADAMTS4	ADAMTS1	1854703	1846937	9606.ENSP00000356975	9606.ENSP00000284984	0	0	0	0.941	0	0	0.900	0.698	0.904
AGT	NPY1R	1854424	1854180	9606.ENSP00000355627	9606.ENSP00000354652	0	0	0	0	0	0.053	0.900	0.075	0.904
ADRA1B	AVPR1A	1848870	1848027	9606.ENSP00000306662	9606.ENSP00000299178	0	0	0	0.627	0.053	0	0.900	0.134	0.904
GUCY1A2	PDE1A	1861866	1851361	9606.ENSP00000431245	9606.ENSP00000331574	0	0	0	0	0.053	0	0.900	0.073	0.904
P2RY14	BDKRB1	1849063	1842613	9606.ENSP00000308361	9606.ENSP00000216629	0	0	0	0.659	0	0	0.900	0.156	0.904
AVPR1A	CHRM3	1848027	1844372	9606.ENSP00000299178	9606.ENSP00000255380	0	0	0	0.622	0	0	0.900	0.143	0.904
COL6A2	ITGA1	1848188	1846809	9606.ENSP00000300527	9606.ENSP00000282588	0	0	0	0	0	0	0.900	0.082	0.904
LEPREL2	COL1A1	1858419	1843064	9606.ENSP00000379951	9606.ENSP00000225964	0	0	0	0	0.060	0	0.900	0.054	0.903
CHRM3	BDKRB1	1844372	1842613	9606.ENSP00000255380	9606.ENSP00000216629	0	0	0	0	0.052	0	0.900	0.066	0.903
F2R	ADRA1B	1850333	1848870	9606.ENSP00000321326	9606.ENSP00000306662	0	0	0	0	0	0	0.900	0.078	0.903
IGF2	F13A1	1859600	1845635	9606.ENSP00000391826	9606.ENSP00000264870	0	0	0	0	0	0	0.900	0.073	0.903
NPY1R	P2RY14	1854180	1849063	9606.ENSP00000354652	9606.ENSP00000308361	0	0	0	0	0	0	0.900	0.075	0.903
LEPREL2	COL5A1	1858419	1855557	9606.ENSP00000379951	9606.ENSP00000360882	0	0	0	0	0.074	0	0.900	0.044	0.903
LEPREL2	COL16A1	1858419	1855964	9606.ENSP00000379951	9606.ENSP00000362776	0	0	0	0	0.072	0	0.900	0	0.903
ADRA1B	CHRM3	1848870	1844372	9606.ENSP00000306662	9606.ENSP00000255380	0	0	0	0.669	0	0	0.900	0.113	0.902
AGT	CXCR7	1854424	1846285	9606.ENSP00000355627	9606.ENSP00000272928	0	0	0	0	0	0.053	0.900	0.049	0.902
LEPREL2	COL1A2	1858419	1847845	9606.ENSP00000379951	9606.ENSP00000297268	0	0	0	0	0.065	0	0.900	0	0.902
GNG2	CHRM3	1851723	1844372	9606.ENSP00000334448	9606.ENSP00000255380	0	0	0	0	0	0	0.900	0.065	0.902
F13A1	TIMP1	1845635	1842705	9606.ENSP00000264870	9606.ENSP00000218388	0	0	0	0	0.053	0	0.900	0.053	0.902
HRH4	BDKRB1	1844474	1842613	9606.ENSP00000256906	9606.ENSP00000216629	0	0	0	0	0.051	0	0.900	0.057	0.902
NPY1R	SSTR2	1854180	1853555	9606.ENSP00000354652	9606.ENSP00000350198	0	0	0	0.725	0.051	0	0.900	0.102	0.902
AGT	HRH4	1854424	1844474	9606.ENSP00000355627	9606.ENSP00000256906	0	0	0	0	0	0.053	0.900	0.049	0.902
ADAMTSL3	THBS1	1847031	1844779	9606.ENSP00000286744	9606.ENSP00000260356	0	0	0	0.609	0	0	0.900	0.091	0.902
AGT	SSTR2	1854424	1853555	9606.ENSP00000355627	9606.ENSP00000350198	0	0	0	0	0	0.053	0.900	0.049	0.902
COL6A3	ITGA1	1847586	1846809	9606.ENSP00000295550	9606.ENSP00000282588	0	0	0	0.611	0	0	0.900	0.102	0.902
NPY1R	BDKRB1	1854180	1842613	9606.ENSP00000354652	9606.ENSP00000216629	0	0	0	0.677	0.050	0	0.900	0.093	0.902
LEPREL2	COL3A1	1858419	1848637	9606.ENSP00000379951	9606.ENSP00000304408	0	0	0	0	0.055	0	0.900	0	0.901
SSTR2	CXCR7	1853555	1846285	9606.ENSP00000350198	9606.ENSP00000272928	0	0	0	0.742	0	0	0.900	0.080	0.901
AMPH	SYT9	1853321	1850640	9606.ENSP00000348602	9606.ENSP00000324419	0	0	0	0	0.057	0	0.900	0.044	0.901
HLA-DQA2	GBP6	1856207	1855258	9606.ENSP00000364076	9606.ENSP00000359485	0	0	0	0	0.054	0	0.900	0.041	0.901
GBP6	VCAM1	1855258	1847502	9606.ENSP00000359485	9606.ENSP00000294728	0	0	0	0	0.051	0	0.900	0	0.901
GNG2	PDE6A	1851723	1844368	9606.ENSP00000334448	9606.ENSP00000255266	0	0	0	0	0.054	0	0.900	0	0.901
ECM1	F13A1	1854940	1845635	9606.ENSP00000358045	9606.ENSP00000264870	0	0	0	0	0	0	0.900	0.052	0.901
F2R	CHRM3	1850333	1844372	9606.ENSP00000321326	9606.ENSP00000255380	0	0	0	0.622	0	0	0.900	0.085	0.901
F2R	BDKRB1	1850333	1842613	9606.ENSP00000321326	9606.ENSP00000216629	0	0	0	0.679	0	0	0.900	0.089	0.901
LEPREL2	COL5A2	1858419	1856195	9606.ENSP00000379951	9606.ENSP00000364000	0	0	0	0	0.054	0	0.900	0.045	0.901
UBE2J2	UNKL	1858870	1857809	9606.ENSP00000383719	9606.ENSP00000373873	0	0	0	0	0	0	0.900	0	0.900
CXCR7	HRH4	1846285	1844474	9606.ENSP00000272928	9606.ENSP00000256906	0	0	0	0	0	0	0.900	0	0.900
GNG2	P2RY14	1851723	1849063	9606.ENSP00000334448	9606.ENSP00000308361	0	0	0	0	0	0	0.900	0	0.900
SSTR2	BDKRB1	1853555	1842613	9606.ENSP00000350198	9606.ENSP00000216629	0	0	0	0.734	0.042	0	0.900	0	0.900
ADAMTS4	SPON2	1854703	1847264	9606.ENSP00000356975	9606.ENSP00000290902	0	0	0	0	0	0	0.900	0.048	0.900
GNG2	F2R	1851723	1850333	9606.ENSP00000334448	9606.ENSP00000321326	0	0	0	0	0	0	0.900	0	0.900
PLA2G2A	CYP2C19	1856239	1855462	9606.ENSP00000364252	9606.ENSP00000360372	0	0	0	0	0	0	0.900	0	0.900
HLA-DQA2	VCAM1	1856207	1847502	9606.ENSP00000364076	9606.ENSP00000294728	0	0	0	0	0	0	0.900	0.045	0.900
LEPREL2	COL6A3	1858419	1847586	9606.ENSP00000379951	9606.ENSP00000295550	0	0	0	0	0	0	0.900	0	0.900
HIRA	LMNB1	1845306	1844893	9606.ENSP00000263208	9606.ENSP00000261366	0	0	0	0	0	0	0.900	0	0.900
AGT	P2RY14	1854424	1849063	9606.ENSP00000355627	9606.ENSP00000308361	0	0	0	0	0	0	0.900	0	0.900
LEPREL2	COL4A1	1858419	1856385	9606.ENSP00000379951	9606.ENSP00000364979	0	0	0	0	0	0	0.900	0	0.900
F13A1	HGF	1845635	1842916	9606.ENSP00000264870	9606.ENSP00000222390	0	0	0	0	0	0	0.900	0	0.900
ADAMTS9	SPON2	1861375	1847264	9606.ENSP00000418735	9606.ENSP00000290902	0	0	0	0	0	0	0.900	0	0.900
CXCR7	BDKRB1	1846285	1842613	9606.ENSP00000272928	9606.ENSP00000216629	0	0	0	0.738	0	0	0.900	0.046	0.900
NPY1R	HRH4	1854180	1844474	9606.ENSP00000354652	9606.ENSP00000256906	0	0	0	0.626	0	0	0.900	0	0.900
SPON2	ADAMTS1	1847264	1846937	9606.ENSP00000290902	9606.ENSP00000284984	0	0	0	0	0	0	0.900	0.048	0.900
SYCP2	LMNB1	1853551	1844893	9606.ENSP00000350162	9606.ENSP00000261366	0	0	0	0	0	0	0.900	0	0.900
SSTR2	HRH4	1853555	1844474	9606.ENSP00000350198	9606.ENSP00000256906	0	0	0	0.636	0	0	0.900	0.045	0.900
P2RY14	HRH4	1849063	1844474	9606.ENSP00000308361	9606.ENSP00000256906	0	0	0	0	0	0	0.900	0	0.900
LEPREL2	COL14A1	1858419	1847909	9606.ENSP00000379951	9606.ENSP00000297848	0	0	0	0	0.047	0	0.900	0	0.900
NPY1R	CXCR7	1854180	1846285	9606.ENSP00000354652	9606.ENSP00000272928	0	0	0	0.672	0	0	0.900	0	0.900
P2RY14	CXCR7	1849063	1846285	9606.ENSP00000308361	9606.ENSP00000272928	0	0	0	0.686	0	0	0.900	0.048	0.900
F2R	AVPR1A	1850333	1848027	9606.ENSP00000321326	9606.ENSP00000299178	0	0	0	0.632	0	0	0.900	0.045	0.900
ADRA1B	BDKRB1	1848870	1842613	9606.ENSP00000306662	9606.ENSP00000216629	0	0	0	0	0.045	0	0.900	0	0.900
AVPR1A	BDKRB1	1848027	1842613	9606.ENSP00000299178	9606.ENSP00000216629	0	0	0	0.650	0.046	0	0.900	0	0.900
GUCY1A2	POLR2J2	1861866	1861365	9606.ENSP00000431245	9606.ENSP00000418603	0	0	0	0	0	0	0.900	0	0.900
SSTR2	P2RY14	1853555	1849063	9606.ENSP00000350198	9606.ENSP00000308361	0	0	0	0.666	0	0	0.900	0	0.900
LEPREL2	COL15A1	1858419	1856217	9606.ENSP00000379951	9606.ENSP00000364140	0	0	0	0	0	0	0.900	0	0.900
LEPREL2	COL18A1	1858419	1853197	9606.ENSP00000379951	9606.ENSP00000347665	0	0	0	0	0	0	0.900	0.050	0.900
SPON2	ADAMTSL3	1847264	1847031	9606.ENSP00000290902	9606.ENSP00000286744	0	0	0	0	0	0	0.900	0	0.900
AGT	GNG2	1854424	1851723	9606.ENSP00000355627	9606.ENSP00000334448	0	0	0	0	0	0	0.900	0	0.900
GNG2	RAMP3	1851723	1843617	9606.ENSP00000334448	9606.ENSP00000242249	0	0	0	0	0	0	0.900	0	0.900
AGT	CHRM3	1854424	1844372	9606.ENSP00000355627	9606.ENSP00000255380	0	0	0	0	0	0	0.900	0	0.900
UBE2J2	ASB16	1858870	1847415	9606.ENSP00000383719	9606.ENSP00000293414	0	0	0	0	0	0	0.900	0	0.900
FGFR1	HGF	1859710	1842916	9606.ENSP00000393312	9606.ENSP00000222390	0	0	0	0	0.055	0.111	0.800	0.443	0.893
FGFR1	IGF1	1859710	1848439	9606.ENSP00000393312	9606.ENSP00000302665	0	0	0	0	0	0	0.800	0.474	0.890
GUCY1A2	PRKG1	1861866	1856026	9606.ENSP00000431245	9606.ENSP00000363092	0	0	0	0	0.100	0.293	0.800	0.195	0.883
POSTN	COL3A1	1857088	1848637	9606.ENSP00000369071	9606.ENSP00000304408	0	0	0	0	0.797	0	0	0.423	0.878
ECM2	OGN	1852854	1845170	9606.ENSP00000344758	9606.ENSP00000262551	0	0	0	0	0.364	0	0	0.815	0.877
FGFR1	ANGPT2	1859710	1849738	9606.ENSP00000393312	9606.ENSP00000314897	0	0	0	0	0	0.145	0.800	0.317	0.873
LTBP1	THBS1	1859086	1844779	9606.ENSP00000386043	9606.ENSP00000260356	0	0	0	0	0.095	0	0.800	0.342	0.870
PDGFD	IGF1	1858075	1848439	9606.ENSP00000376865	9606.ENSP00000302665	0	0	0	0	0.089	0	0.800	0.304	0.862
COL18A1	THBS1	1853197	1844779	9606.ENSP00000347665	9606.ENSP00000260356	0	0	0	0	0	0.326	0	0.796	0.857
ITGA1	TNC	1846809	1845696	9606.ENSP00000282588	9606.ENSP00000265131	0	0	0	0	0	0	0.800	0.277	0.849
ITGA1	THBS1	1846809	1844779	9606.ENSP00000282588	9606.ENSP00000260356	0	0	0	0	0	0	0.800	0.240	0.841
FGFR1	PDGFD	1859710	1858075	9606.ENSP00000393312	9606.ENSP00000376865	0	0	0	0	0	0	0.800	0.214	0.836
GNAS	AVPR1A	1855402	1848027	9606.ENSP00000360141	9606.ENSP00000299178	0	0	0	0	0	0.071	0.800	0.193	0.836
ALB	VCAM1	1847637	1847502	9606.ENSP00000295897	9606.ENSP00000294728	0	0	0	0	0	0	0	0.834	0.834
COL14A1	OGN	1847909	1845170	9606.ENSP00000297848	9606.ENSP00000262551	0	0	0	0	0.230	0.774	0	0.123	0.834
STEAP1	STEAP2	1847838	1847094	9606.ENSP00000297205	9606.ENSP00000287908	0	0	0	0.938	0.173	0	0.800	0.539	0.833
ASPN	CILP	1856325	1845017	9606.ENSP00000364694	9606.ENSP00000261883	0	0	0	0	0.453	0	0	0.697	0.827
GNAS	F2R	1855402	1850333	9606.ENSP00000360141	9606.ENSP00000321326	0	0	0	0	0	0	0.800	0.161	0.825
ITGA1	LAMA4	1846809	1843256	9606.ENSP00000282588	9606.ENSP00000230538	0	0	0	0	0.059	0	0.800	0.135	0.822
ITGA1	VWF	1846809	1844904	9606.ENSP00000282588	9606.ENSP00000261405	0	0	0	0.610	0.049	0	0.800	0.277	0.820
HP	ALB	1853269	1847637	9606.ENSP00000348170	9606.ENSP00000295897	0	0	0	0	0.292	0.046	0	0.746	0.813
GNAS	CHRM3	1855402	1844372	9606.ENSP00000360141	9606.ENSP00000255380	0	0	0	0	0	0	0.800	0.062	0.804
TNXB	ITGA1	1860677	1846809	9606.ENSP00000407685	9606.ENSP00000282588	0	0	0	0	0	0	0.800	0.059	0.803
HGF	MMP2	1842916	1842719	9606.ENSP00000222390	9606.ENSP00000219070	0	0	0	0	0.053	0	0	0.799	0.802
HLA-DQA2	HLA-DQA1	1856207	1852213	9606.ENSP00000364076	9606.ENSP00000339398	0	0	0	0.986	0	0	0.800	0.501	0.801
GNAS	RAMP3	1855402	1843617	9606.ENSP00000360141	9606.ENSP00000242249	0	0	0	0	0	0	0.800	0	0.800
ASPN	COL3A1	1856325	1848637	9606.ENSP00000364694	9606.ENSP00000304408	0	0	0	0	0.757	0	0	0.185	0.793
CD34	VWF	1849250	1844904	9606.ENSP00000310036	9606.ENSP00000261405	0	0	0	0	0.303	0	0	0.712	0.790
POSTN	COL1A1	1857088	1843064	9606.ENSP00000369071	9606.ENSP00000225964	0	0	0	0	0.477	0	0	0.613	0.789
WDHD1	CDC6	1854036	1842453	9606.ENSP00000353793	9606.ENSP00000209728	0	0	0	0	0.687	0.055	0	0.344	0.789
ATCAY	TTPA	1859527	1844754	9606.ENSP00000390941	9606.ENSP00000260116	0	0	0	0	0	0	0	0.787	0.787
POSTN	COL5A2	1857088	1856195	9606.ENSP00000369071	9606.ENSP00000364000	0	0	0	0	0.712	0	0	0.273	0.782
TNC	MMP2	1845696	1842719	9606.ENSP00000265131	9606.ENSP00000219070	0	0	0	0	0.060	0	0	0.775	0.779
DNTT	CD34	1855424	1849250	9606.ENSP00000360216	9606.ENSP00000310036	0	0	0	0	0	0	0	0.774	0.774
ATM	CDC6	1846577	1842453	9606.ENSP00000278616	9606.ENSP00000209728	0	0	0	0	0.043	0.360	0	0.642	0.762
FKBP10	DST	1849940	1843714	9606.ENSP00000317232	9606.ENSP00000244364	0	0	0	0	0	0	0	0.759	0.759
COL1A1	MMP2	1843064	1842719	9606.ENSP00000225964	9606.ENSP00000219070	0	0	0	0	0.354	0.360	0	0.457	0.756
POSTN	COL1A2	1857088	1847845	9606.ENSP00000369071	9606.ENSP00000297268	0	0	0	0	0.638	0	0	0.342	0.752
SRPX2	ADAMTS4	1855802	1854703	9606.ENSP00000362095	9606.ENSP00000356975	0	0	0	0	0	0.360	0	0.628	0.751
THBS1	IGFBP5	1844779	1843368	9606.ENSP00000260356	9606.ENSP00000233813	0	0	0	0	0	0.360	0	0.625	0.750
PTPRC	ALB	1854576	1847637	9606.ENSP00000356346	9606.ENSP00000295897	0	0	0	0	0.052	0	0	0.745	0.748
DNTT	ALB	1855424	1847637	9606.ENSP00000360216	9606.ENSP00000295897	0	0	0	0	0	0	0	0.745	0.745
HSPD1	NAP1L5	1852284	1850250	9606.ENSP00000340019	9606.ENSP00000320488	0	0	0	0	0.100	0	0	0.729	0.745
CD34	ALB	1849250	1847637	9606.ENSP00000310036	9606.ENSP00000295897	0	0	0	0	0	0	0	0.743	0.743
LAMA2	COL6A2	1860217	1848188	9606.ENSP00000400365	9606.ENSP00000300527	0	0	0	0	0.105	0	0	0.723	0.741
VCAM1	VWF	1847502	1844904	9606.ENSP00000294728	9606.ENSP00000261405	0	0	0	0	0	0	0	0.738	0.738
SAFB	HNRNPU	1847330	1846836	9606.ENSP00000292123	9606.ENSP00000283179	0	0	0	0	0.116	0.417	0	0.531	0.737
VCAM1	MMP2	1847502	1842719	9606.ENSP00000294728	9606.ENSP00000219070	0	0	0	0	0	0	0	0.736	0.736
PLTP	BPIFA1	1855678	1853031	9606.ENSP00000361508	9606.ENSP00000346251	0	0	0	0	0.054	0	0	0.731	0.734
C7	CD34	1850411	1849250	9606.ENSP00000322061	9606.ENSP00000310036	0	0	0	0	0.090	0	0.720	0	0.734
DNTT	CASP8	1855424	1853692	9606.ENSP00000360216	9606.ENSP00000351273	0	0	0	0	0	0	0	0.725	0.725
FBN1	COL3A1	1850745	1848637	9606.ENSP00000325527	9606.ENSP00000304408	0	0	0	0	0.484	0	0	0.481	0.721
VCAM1	HGF	1847502	1842916	9606.ENSP00000294728	9606.ENSP00000222390	0	0	0	0	0	0	0	0.718	0.718
COL5A1	DDR2	1855557	1854683	9606.ENSP00000360882	9606.ENSP00000356898	0	0	0	0	0.073	0	0	0.707	0.716
PTPRC	VCAM1	1854576	1847502	9606.ENSP00000356346	9606.ENSP00000294728	0	0	0	0	0.073	0	0	0.705	0.714
TIMP1	MMP11	1842705	1842502	9606.ENSP00000218388	9606.ENSP00000215743	0	0	0	0	0	0.294	0	0.596	0.702
FBN1	LOX	1850745	1843271	9606.ENSP00000325527	9606.ENSP00000231004	0	0	0	0	0.307	0.349	0	0.391	0.702
CD34	VCAM1	1849250	1847502	9606.ENSP00000310036	9606.ENSP00000294728	0	0	0	0	0	0	0	0.701	0.701
POSTN	TNC	1857088	1845696	9606.ENSP00000369071	9606.ENSP00000265131	0	0	0	0	0.052	0	0	0.693	0.697
BGN	WISP1	1850913	1843998	9606.ENSP00000327336	9606.ENSP00000250160	0	0	0	0	0.056	0.360	0	0.539	0.697
VWF	MMP2	1844904	1842719	9606.ENSP00000261405	9606.ENSP00000219070	0	0	0	0	0	0	0	0.691	0.691
LAMA2	COL6A3	1860217	1847586	9606.ENSP00000400365	9606.ENSP00000295550	0	0	0	0	0	0	0	0.691	0.691
THBS1	TNFAIP6	1844779	1843667	9606.ENSP00000260356	9606.ENSP00000243347	0	0	0	0	0	0.360	0	0.528	0.685
IL2RA	PTPRC	1857121	1854576	9606.ENSP00000369293	9606.ENSP00000356346	0	0	0	0	0	0	0	0.682	0.682
ASPM	CDC6	1854584	1842453	9606.ENSP00000356379	9606.ENSP00000209728	0	0	0	0	0.679	0	0	0.046	0.681
COL18A1	NCL	1853197	1850027	9606.ENSP00000347665	9606.ENSP00000318195	0	0	0	0	0	0.360	0	0.521	0.680
ANGPT2	MMP2	1849738	1842719	9606.ENSP00000314897	9606.ENSP00000219070	0	0	0	0	0.053	0	0	0.675	0.679
POSTN	MMP2	1857088	1842719	9606.ENSP00000369071	9606.ENSP00000219070	0	0	0	0	0.194	0	0	0.613	0.675
PLA2G2A	COL14A1	1856239	1847909	9606.ENSP00000364252	9606.ENSP00000297848	0	0	0	0	0	0.673	0	0	0.673
TNC	VWF	1845696	1844904	9606.ENSP00000265131	9606.ENSP00000261405	0	0	0	0	0	0	0	0.670	0.670
DDR2	COL3A1	1854683	1848637	9606.ENSP00000356898	9606.ENSP00000304408	0	0	0	0	0.058	0.324	0	0.523	0.670
ASPM	WDHD1	1854584	1854036	9606.ENSP00000356379	9606.ENSP00000353793	0	0	0	0	0.669	0	0	0	0.669
BGN	COL1A1	1850913	1843064	9606.ENSP00000327336	9606.ENSP00000225964	0	0	0	0	0.181	0.360	0	0.409	0.663
TSPYL2	NAP1L5	1856299	1850250	9606.ENSP00000364591	9606.ENSP00000320488	0	0	0	0	0.247	0.171	0	0.504	0.663
ALB	MMP2	1847637	1842719	9606.ENSP00000295897	9606.ENSP00000219070	0	0	0	0	0.055	0	0	0.654	0.659
CALD1	NIPBL	1854225	1846802	9606.ENSP00000354826	9606.ENSP00000282516	0	0	0	0	0	0	0	0.658	0.658
IGF2	CTCFL	1859600	1843688	9606.ENSP00000391826	9606.ENSP00000243914	0	0	0	0	0	0	0	0.656	0.657
FBN1	COL1A2	1850745	1847845	9606.ENSP00000325527	9606.ENSP00000297268	0	0	0	0	0.483	0	0	0.365	0.657
BGN	COL1A2	1850913	1847845	9606.ENSP00000327336	9606.ENSP00000297268	0	0	0	0	0.181	0.360	0	0.391	0.653
ALB	LOX	1847637	1843271	9606.ENSP00000295897	9606.ENSP00000231004	0	0	0	0	0	0	0	0.648	0.648
CASP8	ALB	1853692	1847637	9606.ENSP00000351273	9606.ENSP00000295897	0	0	0	0	0	0	0	0.648	0.648
THBS1	COL1A1	1844779	1843064	9606.ENSP00000260356	9606.ENSP00000225964	0	0	0	0	0.100	0.324	0	0.463	0.645
ASPN	ECM2	1856325	1852854	9606.ENSP00000364694	9606.ENSP00000344758	0	0	0	0.714	0.547	0	0	0.742	0.642
ASPN	OGN	1856325	1845170	9606.ENSP00000364694	9606.ENSP00000262551	0	0	0	0.653	0.518	0	0	0.732	0.639
COL1A2	MMP2	1847845	1842719	9606.ENSP00000297268	9606.ENSP00000219070	0	0	0	0	0.432	0	0	0.389	0.638
LOX	COL1A1	1843271	1843064	9606.ENSP00000231004	9606.ENSP00000225964	0	0	0	0	0.194	0.324	0	0.388	0.638
ATM	NUAK1	1846577	1844903	9606.ENSP00000278616	9606.ENSP00000261402	0	0	0	0	0	0	0	0.637	0.637
COL3A1	SULF1	1848637	1844757	9606.ENSP00000304408	9606.ENSP00000260128	0	0	0	0	0.558	0	0	0.213	0.637
VCAM1	THBS1	1847502	1844779	9606.ENSP00000294728	9606.ENSP00000260356	0	0	0	0	0.053	0	0	0.630	0.634
CDC6	ARPP21	1842453	1842351	9606.ENSP00000209728	9606.ENSP00000187397	0	0	0	0	0.108	0	0	0.606	0.633
F2R	VWF	1850333	1844904	9606.ENSP00000321326	9606.ENSP00000261405	0	0	0	0	0	0	0	0.630	0.630
HSPD1	ALB	1852284	1847637	9606.ENSP00000340019	9606.ENSP00000295897	0	0	0	0	0	0	0	0.629	0.629
PTPRC	VWF	1854576	1844904	9606.ENSP00000356346	9606.ENSP00000261405	0	0	0	0	0	0	0	0.628	0.628
HEPH	NOX4	1861844	1845330	9606.ENSP00000430620	9606.ENSP00000263317	0	0	0	0	0.246	0.103	0	0.493	0.627
COL1A2	LOX	1847845	1843271	9606.ENSP00000297268	9606.ENSP00000231004	0	0	0	0	0.221	0.324	0	0.342	0.624
CD34	HGF	1849250	1842916	9606.ENSP00000310036	9606.ENSP00000222390	0	0	0	0	0	0	0	0.624	0.624
APOC2	PLTP	1863965	1855678	9606.ENSP00000466775	9606.ENSP00000361508	0	0	0	0	0	0	0	0.621	0.621
COL3A1	THBS1	1848637	1844779	9606.ENSP00000304408	9606.ENSP00000260356	0	0	0	0	0.103	0.324	0	0.423	0.620
COL4A1	THBS1	1856385	1844779	9606.ENSP00000364979	9606.ENSP00000260356	0	0	0	0	0.053	0.324	0	0.446	0.615
COL18A1	BGN	1853197	1850913	9606.ENSP00000347665	9606.ENSP00000327336	0	0	0	0	0.082	0	0	0.596	0.614
ASPN	PRKG1	1856325	1856026	9606.ENSP00000364694	9606.ENSP00000363092	0	0	0	0	0.113	0.178	0	0.512	0.613
COL5A2	FBN1	1856195	1850745	9606.ENSP00000364000	9606.ENSP00000325527	0	0	0	0	0.450	0	0	0.323	0.612
HSPD1	NCL	1852284	1850027	9606.ENSP00000340019	9606.ENSP00000318195	0	0	0	0	0.559	0	0	0.152	0.610
PRKG1	SLC6A4	1856026	1844969	9606.ENSP00000363092	9606.ENSP00000261707	0	0	0	0	0	0	0	0.609	0.609
THNSL2	PSPH	1850912	1846450	9606.ENSP00000327323	9606.ENSP00000275605	0	0	0	0	0	0.094	0.435	0.298	0.609
DNTT	IGF1	1855424	1848439	9606.ENSP00000360216	9606.ENSP00000302665	0	0	0	0	0	0	0	0.608	0.608
FGFR1	IL17RD	1859710	1847709	9606.ENSP00000393312	9606.ENSP00000296318	0	0	0	0	0	0.360	0	0.408	0.605
COL5A1	THBS1	1855557	1844779	9606.ENSP00000360882	9606.ENSP00000260356	0	0	0	0	0.054	0.360	0	0.394	0.601
IGF1	NOX4	1848439	1845330	9606.ENSP00000302665	9606.ENSP00000263317	0	0	0	0	0	0	0	0.601	0.601
DDR2	COL1A1	1854683	1843064	9606.ENSP00000356898	9606.ENSP00000225964	0	0	0	0	0.055	0.324	0	0.423	0.599
AGT	HP	1854424	1853269	9606.ENSP00000355627	9606.ENSP00000348170	0.074	0	0	0	0.230	0.170	0	0.401	0.598
PRKG1	BGN	1856026	1850913	9606.ENSP00000363092	9606.ENSP00000327336	0	0	0	0	0.054	0.178	0	0.524	0.597
FGFR1	PTPRC	1859710	1854576	9606.ENSP00000393312	9606.ENSP00000356346	0	0	0	0	0	0.191	0	0.520	0.595
COL4A1	DDR2	1856385	1854683	9606.ENSP00000364979	9606.ENSP00000356898	0	0	0	0	0.042	0	0	0.595	0.595
FLRT2	MACROD2	1851530	1842651	9606.ENSP00000332879	9606.ENSP00000217246	0	0	0	0	0	0	0	0.594	0.594
COL1A2	FAP	1847845	1842354	9606.ENSP00000297268	9606.ENSP00000188790	0	0	0	0	0.594	0	0	0	0.594
AGT	NOX4	1854424	1845330	9606.ENSP00000355627	9606.ENSP00000263317	0	0	0	0	0	0	0	0.591	0.591
POSTN	ASPN	1857088	1856325	9606.ENSP00000369071	9606.ENSP00000364694	0	0	0	0	0.436	0	0	0.305	0.591
FGFR1	PDX1	1859710	1857325	9606.ENSP00000393312	9606.ENSP00000370421	0	0	0	0	0	0	0	0.590	0.590
COL5A2	FAP	1856195	1842354	9606.ENSP00000364000	9606.ENSP00000188790	0	0	0	0	0.590	0	0	0.041	0.590
FGFR1	MMP2	1859710	1842719	9606.ENSP00000393312	9606.ENSP00000219070	0	0	0	0	0.099	0.360	0	0.344	0.589
ALB	ATM	1847637	1846577	9606.ENSP00000295897	9606.ENSP00000278616	0	0	0	0	0	0.046	0	0.585	0.588
FBN1	MMP2	1850745	1842719	9606.ENSP00000325527	9606.ENSP00000219070	0	0	0	0	0.375	0	0	0.367	0.588
PRKG1	ECM2	1856026	1852854	9606.ENSP00000363092	9606.ENSP00000344758	0	0	0	0	0.054	0.178	0	0.511	0.587
LIG4	ALB	1853434	1847637	9606.ENSP00000349393	9606.ENSP00000295897	0	0	0	0	0	0	0	0.587	0.587
NDST3	SULF1	1847741	1844757	9606.ENSP00000296499	9606.ENSP00000260128	0	0	0	0	0	0	0	0.587	0.587
COL6A3	MMP2	1847586	1842719	9606.ENSP00000295550	9606.ENSP00000219070	0	0	0	0	0.244	0.360	0	0.212	0.586
ALB	TNC	1847637	1845696	9606.ENSP00000295897	9606.ENSP00000265131	0	0	0	0	0.072	0	0	0.572	0.585
ALB	SERPIND1	1847637	1842498	9606.ENSP00000295897	9606.ENSP00000215727	0	0	0	0	0.323	0	0	0.409	0.583
COL3A1	LOX	1848637	1843271	9606.ENSP00000304408	9606.ENSP00000231004	0	0	0	0	0.178	0.324	0	0.306	0.581
ANGPT2	HGF	1849738	1842916	9606.ENSP00000314897	9606.ENSP00000222390	0	0	0	0	0.053	0.171	0	0.508	0.580
PRKG1	PODN	1856026	1849054	9606.ENSP00000363092	9606.ENSP00000308315	0	0	0	0	0.054	0.178	0	0.503	0.579
PRKG1	LRRC17	1856026	1852791	9606.ENSP00000363092	9606.ENSP00000344242	0	0	0	0	0.054	0.178	0	0.503	0.579
PRKG1	OGN	1856026	1845170	9606.ENSP00000363092	9606.ENSP00000262551	0	0	0	0	0.054	0.178	0	0.503	0.579
LOX	FAP	1843271	1842354	9606.ENSP00000231004	9606.ENSP00000188790	0	0	0	0	0.126	0	0	0.538	0.579
LRRC70	PRKG1	1860156	1856026	9606.ENSP00000399441	9606.ENSP00000363092	0	0	0	0	0.054	0.178	0	0.503	0.579
PRKG1	THBS1	1856026	1844779	9606.ENSP00000363092	9606.ENSP00000260356	0	0	0	0	0	0	0	0.577	0.578
ENAH	CXCL14	1854460	1851958	9606.ENSP00000355809	9606.ENSP00000337065	0	0	0	0	0	0	0	0.577	0.577
PRKG1	ALB	1856026	1847637	9606.ENSP00000363092	9606.ENSP00000295897	0	0	0	0	0	0	0	0.577	0.577
DNTT	PTPRC	1855424	1854576	9606.ENSP00000360216	9606.ENSP00000356346	0	0	0	0	0	0	0	0.577	0.577
BGN	OGN	1850913	1845170	9606.ENSP00000327336	9606.ENSP00000262551	0	0	0	0	0.239	0	0	0.465	0.576
AGT	ALB	1854424	1847637	9606.ENSP00000355627	9606.ENSP00000295897	0	0	0	0	0.153	0	0	0.519	0.576
ADAMTS9	CDKAL1	1861375	1846405	9606.ENSP00000418735	9606.ENSP00000274695	0	0	0	0	0	0	0	0.575	0.575
CD34	IGF1	1849250	1848439	9606.ENSP00000310036	9606.ENSP00000302665	0	0	0	0	0.100	0	0	0.542	0.570
POSTN	COL6A3	1857088	1847586	9606.ENSP00000369071	9606.ENSP00000295550	0	0	0	0	0.349	0	0	0.364	0.569
TNC	TIMP1	1845696	1842705	9606.ENSP00000265131	9606.ENSP00000218388	0	0	0	0	0.094	0	0	0.541	0.566
TFPI2	MMP2	1842923	1842719	9606.ENSP00000222543	9606.ENSP00000219070	0	0	0	0	0.058	0	0	0.557	0.565
ANGPT2	VWF	1849738	1844904	9606.ENSP00000314897	9606.ENSP00000261405	0	0	0	0	0.164	0	0	0.501	0.565
WISP1	MMP2	1843998	1842719	9606.ENSP00000250160	9606.ENSP00000219070	0	0	0	0	0.054	0	0	0.559	0.565
CALB2	KCNN3	1848963	1846220	9606.ENSP00000307508	9606.ENSP00000271915	0	0	0	0	0	0.546	0	0.080	0.564
MXRA8	COL3A1	1849016	1848637	9606.ENSP00000307887	9606.ENSP00000304408	0	0	0	0	0.563	0	0	0	0.563
FKBP10	COL1A2	1849940	1847845	9606.ENSP00000317232	9606.ENSP00000297268	0	0	0	0	0.119	0	0	0.523	0.561
DNAH17	TUBB2B	1857864	1844727	9606.ENSP00000374490	9606.ENSP00000259818	0	0	0	0	0.053	0.171	0	0.483	0.558
INHBB	SMAD6	1847554	1847140	9606.ENSP00000295228	9606.ENSP00000288840	0	0	0	0	0.043	0.112	0	0.517	0.553
VAT1L	ALDH1L2	1848493	1844615	9606.ENSP00000303129	9606.ENSP00000258494	0	0	0	0	0.055	0.118	0.435	0.161	0.552
LOX	MMP2	1843271	1842719	9606.ENSP00000231004	9606.ENSP00000219070	0	0	0	0	0.228	0	0	0.441	0.550
ASPN	COL1A1	1856325	1843064	9606.ENSP00000364694	9606.ENSP00000225964	0	0	0	0	0.469	0	0	0.187	0.550
CASP8	ATM	1853692	1846577	9606.ENSP00000351273	9606.ENSP00000278616	0	0	0	0	0.167	0	0	0.481	0.549
COL3A1	MMP2	1848637	1842719	9606.ENSP00000304408	9606.ENSP00000219070	0	0	0	0	0.280	0	0	0.396	0.548
CALB2	TUBB2B	1848963	1844727	9606.ENSP00000307508	9606.ENSP00000259818	0	0	0	0	0.067	0.144	0	0.479	0.547
CD248	MXRA8	1849035	1849016	9606.ENSP00000308117	9606.ENSP00000307887	0	0	0	0	0.545	0	0	0	0.545
PTPRC	HGF	1854576	1842916	9606.ENSP00000356346	9606.ENSP00000222390	0	0	0	0	0.052	0	0	0.539	0.544
BGN	TNC	1850913	1845696	9606.ENSP00000327336	9606.ENSP00000265131	0	0	0	0	0.053	0	0	0.539	0.544
F2R	ALB	1850333	1847637	9606.ENSP00000321326	9606.ENSP00000295897	0	0	0	0	0	0	0	0.542	0.542
COL18A1	ADAMTS1	1853197	1846937	9606.ENSP00000347665	9606.ENSP00000284984	0	0	0	0	0	0	0	0.540	0.540
TNC	THBS1	1845696	1844779	9606.ENSP00000265131	9606.ENSP00000260356	0	0	0	0	0.052	0	0	0.533	0.538
ALB	AZGP1	1847637	1847350	9606.ENSP00000295897	9606.ENSP00000292401	0	0	0	0	0.074	0	0	0.522	0.538
IGF1	NOV	1848439	1844704	9606.ENSP00000302665	9606.ENSP00000259526	0	0	0	0	0	0.360	0	0.304	0.535
PRG4	HGF	1860176	1842916	9606.ENSP00000399679	9606.ENSP00000222390	0	0	0	0	0	0.521	0	0.061	0.531
FBN1	COL1A1	1850745	1843064	9606.ENSP00000325527	9606.ENSP00000225964	0	0	0	0	0.310	0	0	0.347	0.530
COL1A1	TIMP1	1843064	1842705	9606.ENSP00000225964	9606.ENSP00000218388	0	0	0	0	0.107	0	0	0.495	0.530
COL5A2	SULF1	1856195	1844757	9606.ENSP00000364000	9606.ENSP00000260128	0	0	0	0	0.431	0	0	0.206	0.529
POSTN	SULF1	1857088	1844757	9606.ENSP00000369071	9606.ENSP00000260128	0	0	0	0	0.440	0	0	0.192	0.529
GNAS	LPPR4	1855402	1855187	9606.ENSP00000360141	9606.ENSP00000359204	0	0	0	0	0	0	0	0.529	0.529
MXRA8	COL1A1	1849016	1843064	9606.ENSP00000307887	9606.ENSP00000225964	0	0	0	0	0.529	0	0	0	0.529
DNTT	ATM	1855424	1846577	9606.ENSP00000360216	9606.ENSP00000278616	0	0	0	0	0.060	0.101	0	0.486	0.528
COL5A1	FBN1	1855557	1850745	9606.ENSP00000360882	9606.ENSP00000325527	0	0	0	0	0.364	0	0	0.285	0.526
PTMA	NCL	1852830	1850027	9606.ENSP00000344547	9606.ENSP00000318195	0	0	0	0	0.119	0.417	0	0.148	0.524
TNXB	COL6A2	1860677	1848188	9606.ENSP00000407685	9606.ENSP00000300527	0	0	0	0	0	0	0	0.524	0.524
TNC	HGF	1845696	1842916	9606.ENSP00000265131	9606.ENSP00000222390	0	0	0	0	0.057	0.171	0	0.440	0.523
NCL	CD34	1850027	1849250	9606.ENSP00000318195	9606.ENSP00000310036	0	0	0	0	0	0	0	0.522	0.522
COL3A1	SPARCL1	1848637	1846796	9606.ENSP00000304408	9606.ENSP00000282470	0	0	0	0	0.442	0	0	0.177	0.522
TNXB	COL3A1	1860677	1848637	9606.ENSP00000407685	9606.ENSP00000304408	0	0	0	0	0	0	0	0.521	0.521
COL15A1	NCL	1856217	1850027	9606.ENSP00000364140	9606.ENSP00000318195	0	0	0	0	0	0	0	0.521	0.521
NCL	HNRNPU	1850027	1846836	9606.ENSP00000318195	9606.ENSP00000283179	0	0	0	0	0.177	0	0	0.442	0.521
IGF2	NOV	1859600	1844704	9606.ENSP00000391826	9606.ENSP00000259526	0	0	0	0	0.053	0.360	0	0.272	0.520
VWF	COL1A1	1844904	1843064	9606.ENSP00000261405	9606.ENSP00000225964	0	0	0	0	0.134	0.360	0	0.199	0.518
IGF1	FST	1848439	1844467	9606.ENSP00000302665	9606.ENSP00000256759	0	0	0	0	0	0	0	0.518	0.518
LTBP1	FBN1	1859086	1850745	9606.ENSP00000386043	9606.ENSP00000325527	0	0	0	0.687	0.131	0.285	0	0.820	0.517
C1S	FCN3	1851002	1846180	9606.ENSP00000328173	9606.ENSP00000270879	0	0	0	0	0.053	0.171	0	0.434	0.517
ECM2	VWF	1852854	1844904	9606.ENSP00000344758	9606.ENSP00000261405	0	0	0	0	0.091	0	0	0.487	0.514
SRPX2	LRRC17	1855802	1852791	9606.ENSP00000362095	9606.ENSP00000344242	0	0	0	0	0.055	0	0	0.505	0.512
TPTE2	HAS1	1857590	1842883	9606.ENSP00000372437	9606.ENSP00000222115	0	0	0	0	0.464	0.095	0	0.076	0.512
IL2RA	CD34	1857121	1849250	9606.ENSP00000369293	9606.ENSP00000310036	0	0	0	0	0	0	0	0.512	0.512
VCAM1	TIMP1	1847502	1842705	9606.ENSP00000294728	9606.ENSP00000218388	0	0	0	0	0.053	0	0	0.503	0.509
CTHRC1	COL1A1	1851265	1843064	9606.ENSP00000330523	9606.ENSP00000225964	0	0	0	0	0.179	0	0	0.424	0.507
BGN	COL3A1	1850913	1848637	9606.ENSP00000327336	9606.ENSP00000304408	0	0	0	0	0.244	0	0	0.375	0.507
FKBP10	COL1A1	1849940	1843064	9606.ENSP00000317232	9606.ENSP00000225964	0	0	0	0	0.180	0	0	0.423	0.506
VCAM1	WISP1	1847502	1843998	9606.ENSP00000294728	9606.ENSP00000250160	0	0	0	0	0	0	0	0.505	0.505
APOC2	GPIHBP1	1863965	1851130	9606.ENSP00000466775	9606.ENSP00000329266	0	0	0	0	0	0	0	0.505	0.505
IGF2	GRB10	1859600	1858657	9606.ENSP00000391826	9606.ENSP00000381793	0	0	0	0	0	0	0	0.505	0.505
HSPD1	LAMB1	1852284	1842917	9606.ENSP00000340019	9606.ENSP00000222399	0	0	0	0	0	0.503	0	0.045	0.505
COL18A1	ANGPT2	1853197	1849738	9606.ENSP00000347665	9606.ENSP00000314897	0	0	0	0	0	0	0	0.504	0.504
PTPRC	IGF1	1854576	1848439	9606.ENSP00000356346	9606.ENSP00000302665	0	0	0	0	0	0	0	0.502	0.502
COL1A2	TIMP1	1847845	1842705	9606.ENSP00000297268	9606.ENSP00000218388	0	0	0	0	0.154	0	0	0.433	0.501
AGT	MMP2	1854424	1842719	9606.ENSP00000355627	9606.ENSP00000219070	0	0	0	0	0.045	0	0	0.497	0.500
IL2RA	ALB	1857121	1847637	9606.ENSP00000369293	9606.ENSP00000295897	0	0	0	0	0	0	0	0.500	0.499
COL1A2	SULF1	1847845	1844757	9606.ENSP00000297268	9606.ENSP00000260128	0	0	0	0	0.415	0	0	0.172	0.496
COL1A2	THBS1	1847845	1844779	9606.ENSP00000297268	9606.ENSP00000260356	0	0	0	0	0.099	0	0	0.462	0.496
COL6A3	LAMB1	1847586	1842917	9606.ENSP00000295550	9606.ENSP00000222399	0	0	0	0	0.093	0	0	0.464	0.493
ALB	CCL26	1847637	1842126	9606.ENSP00000295897	9606.ENSP00000005180	0	0	0	0	0	0	0	0.493	0.493
ALB	CRYAA	1847637	1847293	9606.ENSP00000295897	9606.ENSP00000291554	0	0	0	0	0	0.360	0	0.241	0.493
VCAM1	ITGA1	1847502	1846809	9606.ENSP00000294728	9606.ENSP00000282588	0	0	0	0	0	0	0	0.493	0.493
ANGPT2	THBS1	1849738	1844779	9606.ENSP00000314897	9606.ENSP00000260356	0	0	0	0	0	0	0	0.493	0.493
BUB3	TUBB2B	1854901	1844727	9606.ENSP00000357858	9606.ENSP00000259818	0	0	0	0	0.096	0.292	0	0.271	0.492
HSPD1	DNAJC5B	1852284	1846501	9606.ENSP00000340019	9606.ENSP00000276570	0.097	0	0	0	0.270	0.090	0	0.254	0.492
ESM1	ALB	1857378	1847637	9606.ENSP00000370812	9606.ENSP00000295897	0	0	0	0	0	0	0	0.490	0.490
COL6A2	TNC	1848188	1845696	9606.ENSP00000300527	9606.ENSP00000265131	0	0	0	0	0	0	0	0.489	0.489
CD34	MMP2	1849250	1842719	9606.ENSP00000310036	9606.ENSP00000219070	0	0	0	0	0.055	0	0	0.481	0.488
TNXB	COL5A2	1860677	1856195	9606.ENSP00000407685	9606.ENSP00000364000	0	0	0	0	0	0	0	0.487	0.487
TMPRSS12	BRDT	1858606	1854150	9606.ENSP00000381476	9606.ENSP00000354568	0	0	0	0	0.360	0.113	0	0.166	0.485
TNXB	COL5A1	1860677	1855557	9606.ENSP00000407685	9606.ENSP00000360882	0	0	0	0	0	0	0	0.485	0.485
PDE5A	BGN	1853125	1850913	9606.ENSP00000347046	9606.ENSP00000327336	0	0	0	0	0.052	0.073	0	0.461	0.485
COL1A2	HGF	1847845	1842916	9606.ENSP00000297268	9606.ENSP00000222390	0	0	0	0	0	0	0	0.484	0.484
LAMA2	SPON2	1860217	1847264	9606.ENSP00000400365	9606.ENSP00000290902	0	0	0	0	0	0	0	0.484	0.483
SSTR2	MMP11	1853555	1842502	9606.ENSP00000350198	9606.ENSP00000215743	0	0	0	0	0	0	0	0.484	0.483
BGN	RASD1	1850913	1843042	9606.ENSP00000327336	9606.ENSP00000225688	0.057	0	0	0	0	0.147	0	0.407	0.481
ASPN	PDE5A	1856325	1853125	9606.ENSP00000364694	9606.ENSP00000347046	0	0	0	0	0.052	0.073	0	0.457	0.481
PDE5A	ECM2	1853125	1852854	9606.ENSP00000347046	9606.ENSP00000344758	0	0	0	0	0.052	0.073	0	0.457	0.481
IGF1	VCAM1	1848439	1847502	9606.ENSP00000302665	9606.ENSP00000294728	0	0	0	0	0	0	0	0.481	0.481
OGN	PDE6A	1845170	1844368	9606.ENSP00000262551	9606.ENSP00000255266	0	0	0	0	0.052	0.073	0	0.457	0.481
ECM2	RASD1	1852854	1843042	9606.ENSP00000344758	9606.ENSP00000225688	0.057	0	0	0	0	0.147	0	0.406	0.481
LRRC70	PDE5A	1860156	1853125	9606.ENSP00000399441	9606.ENSP00000347046	0	0	0	0	0.052	0.073	0	0.457	0.481
PDE5A	OGN	1853125	1845170	9606.ENSP00000347046	9606.ENSP00000262551	0	0	0	0	0.052	0.073	0	0.457	0.481
ECM2	PDE6A	1852854	1844368	9606.ENSP00000344758	9606.ENSP00000255266	0	0	0	0	0.052	0.073	0	0.457	0.481
ASPN	PDE6A	1856325	1844368	9606.ENSP00000364694	9606.ENSP00000255266	0	0	0	0	0.052	0.073	0	0.457	0.481
LRRC17	PDE6A	1852791	1844368	9606.ENSP00000344242	9606.ENSP00000255266	0	0	0	0	0.052	0.073	0	0.457	0.481
BGN	PDE6A	1850913	1844368	9606.ENSP00000327336	9606.ENSP00000255266	0	0	0	0	0.052	0.073	0	0.457	0.481
LRRC70	PDE6A	1860156	1844368	9606.ENSP00000399441	9606.ENSP00000255266	0	0	0	0	0.052	0.073	0	0.457	0.481
PODN	PDE6A	1849054	1844368	9606.ENSP00000308315	9606.ENSP00000255266	0	0	0	0	0.052	0.073	0	0.457	0.481
PDE5A	LRRC17	1853125	1852791	9606.ENSP00000347046	9606.ENSP00000344242	0	0	0	0	0.052	0.073	0	0.457	0.481
PDE5A	PODN	1853125	1849054	9606.ENSP00000347046	9606.ENSP00000308315	0	0	0	0	0.052	0.073	0	0.457	0.481
PTPRC	CASP8	1854576	1853692	9606.ENSP00000356346	9606.ENSP00000351273	0	0	0	0	0.213	0	0	0.367	0.480
COL18A1	TIMP1	1853197	1842705	9606.ENSP00000347665	9606.ENSP00000218388	0	0	0	0	0	0	0	0.480	0.480
PRKG1	RASD1	1856026	1843042	9606.ENSP00000363092	9606.ENSP00000225688	0	0	0	0	0.056	0.162	0	0.396	0.480
FGFR1	OGN	1859710	1845170	9606.ENSP00000393312	9606.ENSP00000262551	0.050	0	0	0	0	0.173	0	0.391	0.480
CASP8	IGF1	1853692	1848439	9606.ENSP00000351273	9606.ENSP00000302665	0	0	0	0	0	0	0	0.480	0.480
COL4A1	NID2	1856385	1842580	9606.ENSP00000364979	9606.ENSP00000216286	0	0	0	0	0.148	0.326	0	0.165	0.479
BGN	MMP2	1850913	1842719	9606.ENSP00000327336	9606.ENSP00000219070	0	0	0	0	0.122	0	0	0.432	0.479
OGN	RASD1	1845170	1843042	9606.ENSP00000262551	9606.ENSP00000225688	0.057	0	0	0	0	0.147	0	0.403	0.478
IGF2	GNAS	1859600	1855402	9606.ENSP00000391826	9606.ENSP00000360141	0	0	0	0	0	0	0	0.478	0.478
LRRC70	RASD1	1860156	1843042	9606.ENSP00000399441	9606.ENSP00000225688	0.057	0	0	0	0	0.147	0	0.403	0.477
ASPM	LMNB1	1854584	1844893	9606.ENSP00000356379	9606.ENSP00000261366	0	0	0	0	0.467	0	0	0.058	0.477
LRRC17	RASD1	1852791	1843042	9606.ENSP00000344242	9606.ENSP00000225688	0.057	0	0	0	0	0.147	0	0.403	0.477
PODN	RASD1	1849054	1843042	9606.ENSP00000308315	9606.ENSP00000225688	0.057	0	0	0	0	0.147	0	0.403	0.477
POSTN	FAP	1857088	1842354	9606.ENSP00000369071	9606.ENSP00000188790	0	0	0	0	0.455	0	0	0.079	0.477
ASPN	RASD1	1856325	1843042	9606.ENSP00000364694	9606.ENSP00000225688	0.057	0	0	0	0	0.147	0	0.403	0.477
SMOC2	CILP	1853063	1845017	9606.ENSP00000346537	9606.ENSP00000261883	0	0	0	0	0.424	0	0	0.124	0.474
CTHRC1	COL1A2	1851265	1847845	9606.ENSP00000330523	9606.ENSP00000297268	0	0	0	0	0.399	0	0	0.161	0.474
CFH	ALB	1854590	1847637	9606.ENSP00000356399	9606.ENSP00000295897	0	0	0	0	0.088	0.046	0	0.441	0.471
TSPYL2	BUB3	1856299	1854901	9606.ENSP00000364591	9606.ENSP00000357858	0	0	0	0	0.464	0.054	0	0	0.471
ANKRD36C	ANKRD36	1860395	1859611	9606.ENSP00000403302	9606.ENSP00000391950	0	0	0	0.964	0.470	0	0	0.122	0.471
COL1A2	SPARCL1	1847845	1846796	9606.ENSP00000297268	9606.ENSP00000282470	0	0	0	0	0.379	0	0	0.184	0.471
PLA2G2A	ALB	1856239	1847637	9606.ENSP00000364252	9606.ENSP00000295897	0	0	0	0	0	0	0	0.470	0.470
ASPN	COL5A2	1856325	1856195	9606.ENSP00000364694	9606.ENSP00000364000	0	0	0	0	0.408	0	0	0.142	0.470
COL6A2	LAMB1	1848188	1842917	9606.ENSP00000300527	9606.ENSP00000222399	0	0	0	0	0.116	0	0	0.424	0.469
COL1A1	FAP	1843064	1842354	9606.ENSP00000225964	9606.ENSP00000188790	0	0	0	0	0.459	0	0	0.057	0.468
IDO1	PTPRC	1861841	1854576	9606.ENSP00000430505	9606.ENSP00000356346	0	0	0	0	0	0.092	0	0.439	0.468
IGF1	HNRNPU	1848439	1846836	9606.ENSP00000302665	9606.ENSP00000283179	0	0	0	0	0	0	0	0.468	0.468
ANGPT2	CD34	1849738	1849250	9606.ENSP00000314897	9606.ENSP00000310036	0	0	0	0	0.082	0	0	0.443	0.467
NOX4	SLC27A1	1845330	1844140	9606.ENSP00000263317	9606.ENSP00000252595	0	0	0	0	0	0	0	0.467	0.467
FGFR1	ALB	1859710	1847637	9606.ENSP00000393312	9606.ENSP00000295897	0	0	0	0	0	0	0	0.466	0.466
PRKG1	PTPRC	1856026	1854576	9606.ENSP00000363092	9606.ENSP00000356346	0	0	0	0	0.128	0.117	0	0.363	0.466
AGT	IGF1	1854424	1848439	9606.ENSP00000355627	9606.ENSP00000302665	0	0	0	0	0.052	0	0	0.458	0.465
SMAD6	FST	1847140	1844467	9606.ENSP00000288840	9606.ENSP00000256759	0	0	0	0	0	0	0	0.465	0.465
COL1A2	VWF	1847845	1844904	9606.ENSP00000297268	9606.ENSP00000261405	0	0	0	0	0.087	0.360	0	0.153	0.463
LTBP1	IGFBP5	1859086	1843368	9606.ENSP00000386043	9606.ENSP00000233813	0	0	0	0	0.073	0.360	0	0.167	0.463
SMOC2	VWF	1853063	1844904	9606.ENSP00000346537	9606.ENSP00000261405	0	0	0	0	0.431	0	0	0.095	0.463
NCL	IGFBP5	1850027	1843368	9606.ENSP00000318195	9606.ENSP00000233813	0	0	0	0	0	0	0	0.463	0.463
PRKG1	PDE6A	1856026	1844368	9606.ENSP00000363092	9606.ENSP00000255266	0	0	0	0	0.182	0.118	0	0.315	0.462
COL1A1	NID2	1843064	1842580	9606.ENSP00000225964	9606.ENSP00000216286	0	0	0	0	0.114	0.326	0	0.169	0.461
ASPN	PDGFRL	1856325	1844073	9606.ENSP00000364694	9606.ENSP00000251630	0.050	0	0	0	0.145	0.311	0	0.149	0.461
CTHRC1	ANGPT2	1851265	1849738	9606.ENSP00000330523	9606.ENSP00000314897	0	0	0	0	0	0	0	0.461	0.461
COL4A1	SPARCL1	1856385	1846796	9606.ENSP00000364979	9606.ENSP00000282470	0	0	0	0	0.400	0	0	0.136	0.459
CD34	LYVE1	1849250	1844410	9606.ENSP00000310036	9606.ENSP00000256178	0	0	0	0	0.122	0	0	0.407	0.457
APOC2	ALB	1863965	1847637	9606.ENSP00000466775	9606.ENSP00000295897	0	0	0	0	0.055	0.046	0	0.442	0.453
SPARCL1	COL1A1	1846796	1843064	9606.ENSP00000282470	9606.ENSP00000225964	0	0	0	0	0.379	0	0	0.155	0.453
CCDC3	SMOC2	1856934	1853063	9606.ENSP00000368102	9606.ENSP00000346537	0	0	0	0	0.428	0	0	0.080	0.451
ASPN	SMOC2	1856325	1853063	9606.ENSP00000364694	9606.ENSP00000346537	0	0	0	0	0.450	0	0	0	0.450
COL18A1	ALB	1853197	1847637	9606.ENSP00000347665	9606.ENSP00000295897	0	0	0	0	0.054	0	0	0.443	0.450
BGN	FBN1	1850913	1850745	9606.ENSP00000327336	9606.ENSP00000325527	0	0	0	0	0.097	0	0	0.415	0.449
FBN1	COL6A3	1850745	1847586	9606.ENSP00000325527	9606.ENSP00000295550	0	0	0	0	0.262	0	0	0.283	0.449
COL14A1	SLC6A4	1847909	1844969	9606.ENSP00000297848	9606.ENSP00000261707	0	0	0	0	0	0	0	0.447	0.447
BGN	TIMP1	1850913	1842705	9606.ENSP00000327336	9606.ENSP00000218388	0	0	0	0	0.056	0	0	0.439	0.447
SULF1	FAP	1844757	1842354	9606.ENSP00000260128	9606.ENSP00000188790	0	0	0	0	0.431	0	0	0.065	0.446
CFH	THBS1	1854590	1844779	9606.ENSP00000356399	9606.ENSP00000260356	0	0	0	0	0	0.360	0	0.168	0.445
COL18A1	HGF	1853197	1842916	9606.ENSP00000347665	9606.ENSP00000222390	0	0	0	0	0	0	0	0.444	0.444
LOX	TIMP1	1843271	1842705	9606.ENSP00000231004	9606.ENSP00000218388	0	0	0	0	0.099	0	0	0.408	0.443
COL3A1	TIMP1	1848637	1842705	9606.ENSP00000304408	9606.ENSP00000218388	0	0	0	0	0.057	0	0	0.434	0.443
ALB	GFPT2	1847637	1844248	9606.ENSP00000295897	9606.ENSP00000253778	0	0	0	0	0	0	0	0.443	0.443
COL18A1	VWF	1853197	1844904	9606.ENSP00000347665	9606.ENSP00000261405	0	0	0	0	0	0	0	0.443	0.443
AGT	TIMP1	1854424	1842705	9606.ENSP00000355627	9606.ENSP00000218388	0	0	0	0	0	0	0	0.443	0.443
PCNT	ALB	1853867	1847637	9606.ENSP00000352572	9606.ENSP00000295897	0	0	0	0	0	0	0	0.443	0.443
PTPRC	ATM	1854576	1846577	9606.ENSP00000356346	9606.ENSP00000278616	0	0	0	0	0.221	0	0	0.313	0.442
NCL	ALB	1850027	1847637	9606.ENSP00000318195	9606.ENSP00000295897	0	0	0	0	0	0	0	0.442	0.442
CALD1	CD34	1854225	1849250	9606.ENSP00000354826	9606.ENSP00000310036	0	0	0	0	0	0	0	0.441	0.441
LEPREL2	ALB	1858419	1847637	9606.ENSP00000379951	9606.ENSP00000295897	0	0	0	0	0	0	0	0.441	0.441
APOC2	APOD	1863965	1852905	9606.ENSP00000466775	9606.ENSP00000345179	0	0	0	0	0	0	0	0.441	0.441
IGF1	TNC	1848439	1845696	9606.ENSP00000302665	9606.ENSP00000265131	0	0	0	0	0	0	0	0.441	0.441
ALB	FCN3	1847637	1846180	9606.ENSP00000295897	9606.ENSP00000270879	0	0	0	0	0.072	0	0	0.423	0.441
ANGPT2	VCAM1	1849738	1847502	9606.ENSP00000314897	9606.ENSP00000294728	0	0	0	0	0	0	0	0.440	0.440
IGF1	LOX	1848439	1843271	9606.ENSP00000302665	9606.ENSP00000231004	0	0	0	0	0	0	0	0.440	0.440
COL5A1	MMP2	1855557	1842719	9606.ENSP00000360882	9606.ENSP00000219070	0	0	0	0	0.280	0	0	0.253	0.440
GNAS	AZGP1	1855402	1847350	9606.ENSP00000360141	9606.ENSP00000292401	0	0	0	0	0	0	0	0.440	0.440
SSTR2	IGF1	1853555	1848439	9606.ENSP00000350198	9606.ENSP00000302665	0	0	0	0	0	0	0	0.440	0.440
PCNT	HAS1	1853867	1842883	9606.ENSP00000352572	9606.ENSP00000222115	0	0	0	0	0	0	0	0.440	0.440
ATM	LYVE1	1846577	1844410	9606.ENSP00000278616	9606.ENSP00000256178	0	0	0	0	0	0	0	0.439	0.439
PRKG1	LOX	1856026	1843271	9606.ENSP00000363092	9606.ENSP00000231004	0	0	0	0	0	0	0	0.439	0.439
DOK6	CCDC102B	1857561	1849857	9606.ENSP00000372160	9606.ENSP00000316237	0	0	0	0	0	0	0	0.437	0.437
FBN1	COL6A2	1850745	1848188	9606.ENSP00000325527	9606.ENSP00000300527	0	0	0	0	0.254	0	0	0.276	0.437
SLC14A1	LGI1	1859506	1855475	9606.ENSP00000390637	9606.ENSP00000360472	0	0	0	0	0	0	0	0.437	0.437
MXRA8	COL1A2	1849016	1847845	9606.ENSP00000307887	9606.ENSP00000297268	0	0	0	0	0.435	0	0	0	0.435
COL3A1	FAP	1848637	1842354	9606.ENSP00000304408	9606.ENSP00000188790	0	0	0	0	0.434	0	0	0	0.435
CALB2	TNNI2	1848963	1844171	9606.ENSP00000307508	9606.ENSP00000252898	0	0	0	0	0.093	0.385	0	0.069	0.435
C1S	ALB	1851002	1847637	9606.ENSP00000328173	9606.ENSP00000295897	0	0	0	0	0.055	0	0	0.422	0.431
CDC14A	TUBB2B	1854254	1844727	9606.ENSP00000354916	9606.ENSP00000259818	0	0	0	0	0.055	0.120	0	0.370	0.430
COL18A1	CD34	1853197	1849250	9606.ENSP00000347665	9606.ENSP00000310036	0	0	0	0	0	0	0	0.429	0.429
ALB	FST	1847637	1844467	9606.ENSP00000295897	9606.ENSP00000256759	0	0	0	0	0.106	0	0	0.388	0.429
COL5A2	CTHRC1	1856195	1851265	9606.ENSP00000364000	9606.ENSP00000330523	0	0	0	0	0.326	0	0	0.186	0.428
COL4A1	LAMB1	1856385	1842917	9606.ENSP00000364979	9606.ENSP00000222399	0	0	0	0	0.150	0	0	0.353	0.427
LAMA2	COL3A1	1860217	1848637	9606.ENSP00000400365	9606.ENSP00000304408	0	0	0	0	0.153	0	0	0.349	0.426
DIAPH3	ASPM	1858808	1854584	9606.ENSP00000383178	9606.ENSP00000356379	0	0	0	0	0.426	0	0	0	0.426
BGN	COL6A2	1850913	1848188	9606.ENSP00000327336	9606.ENSP00000300527	0	0	0	0	0.133	0	0	0.364	0.425
ANGPT2	LYVE1	1849738	1844410	9606.ENSP00000314897	9606.ENSP00000256178	0	0	0	0	0.112	0	0	0.378	0.424
SMOC2	BGN	1853063	1850913	9606.ENSP00000346537	9606.ENSP00000327336	0	0	0	0	0.053	0	0	0.417	0.424
VWF	NOV	1844904	1844704	9606.ENSP00000261405	9606.ENSP00000259526	0	0	0	0	0	0	0	0.425	0.424
ASPN	COL1A2	1856325	1847845	9606.ENSP00000364694	9606.ENSP00000297268	0	0	0	0	0.333	0	0	0.170	0.423
PTPRC	LYVE1	1854576	1844410	9606.ENSP00000356346	9606.ENSP00000256178	0	0	0	0	0	0	0	0.422	0.422
F13A1	ADTRP	1845635	1843213	9606.ENSP00000264870	9606.ENSP00000229583	0	0	0	0	0	0	0	0.423	0.422
NIPBL	ATM	1846802	1846577	9606.ENSP00000282516	9606.ENSP00000278616	0	0	0	0	0.352	0	0	0.144	0.422
HSPD1	LMNB1	1852284	1844893	9606.ENSP00000340019	9606.ENSP00000261366	0	0	0	0	0	0	0	0.423	0.422
GGT5	GNG2	1858595	1851723	9606.ENSP00000381340	9606.ENSP00000334448	0	0	0	0	0	0	0	0.423	0.422
ASPN	FAP	1856325	1842354	9606.ENSP00000364694	9606.ENSP00000188790	0	0	0	0	0.399	0	0	0.077	0.422
POLR2J2	BUB3	1861365	1854901	9606.ENSP00000418603	9606.ENSP00000357858	0	0	0	0	0.058	0.396	0	0.065	0.421
EPHA7	CASP8	1854997	1853692	9606.ENSP00000358309	9606.ENSP00000351273	0	0	0	0	0	0	0	0.420	0.421
LYPD1	CFH	1858495	1854590	9606.ENSP00000380605	9606.ENSP00000356399	0	0	0	0	0	0	0	0.419	0.419
POSTN	BGN	1857088	1850913	9606.ENSP00000369071	9606.ENSP00000327336	0	0	0	0	0.061	0	0	0.407	0.419
DNTT	HGF	1855424	1842916	9606.ENSP00000360216	9606.ENSP00000222390	0	0	0	0	0	0	0	0.417	0.417
BGN	ALB	1850913	1847637	9606.ENSP00000327336	9606.ENSP00000295897	0	0	0	0	0	0	0	0.417	0.417
HP	SERPIND1	1853269	1842498	9606.ENSP00000348170	9606.ENSP00000215727	0.074	0	0	0	0.134	0.170	0	0.226	0.416
GRB10	RAMP3	1858657	1843617	9606.ENSP00000381793	9606.ENSP00000242249	0	0	0	0	0	0	0	0.416	0.416
COL3A1	CCDC80	1848637	1842438	9606.ENSP00000304408	9606.ENSP00000206423	0	0	0	0	0.406	0	0	0.055	0.415
COL5A1	SPARCL1	1855557	1846796	9606.ENSP00000360882	9606.ENSP00000282470	0	0	0	0	0.379	0	0	0.097	0.415
IGFBP5	MMP2	1843368	1842719	9606.ENSP00000233813	9606.ENSP00000219070	0	0	0	0	0.116	0	0	0.364	0.414
ASPN	ALB	1856325	1847637	9606.ENSP00000364694	9606.ENSP00000295897	0	0	0	0	0	0	0	0.414	0.414
SMOC2	COL3A1	1853063	1848637	9606.ENSP00000346537	9606.ENSP00000304408	0	0	0	0	0.413	0	0	0	0.413
GRB10	GNAS	1858657	1855402	9606.ENSP00000381793	9606.ENSP00000360141	0	0	0	0	0.052	0	0	0.406	0.413
CYP2C19	ALB	1855462	1847637	9606.ENSP00000360372	9606.ENSP00000295897	0	0	0	0	0.109	0	0	0.367	0.412
ALB	LYVE1	1847637	1844410	9606.ENSP00000295897	9606.ENSP00000256178	0	0	0	0	0	0	0	0.412	0.412
CASP8	NCL	1853692	1850027	9606.ENSP00000351273	9606.ENSP00000318195	0	0	0	0	0	0.329	0	0.160	0.412
AGT	HGF	1854424	1842916	9606.ENSP00000355627	9606.ENSP00000222390	0.074	0	0	0	0.122	0.170	0	0.231	0.411
GPM6B	SLC6A4	1849911	1844969	9606.ENSP00000316861	9606.ENSP00000261707	0	0	0	0	0.049	0.402	0	0.047	0.411
COL6A2	MMP2	1848188	1842719	9606.ENSP00000300527	9606.ENSP00000219070	0	0	0	0	0.328	0	0	0.160	0.411
CD34	THBS1	1849250	1844779	9606.ENSP00000310036	9606.ENSP00000260356	0	0	0	0	0.047	0	0	0.407	0.410
INHBB	IGFBP5	1847554	1843368	9606.ENSP00000295228	9606.ENSP00000233813	0	0	0	0	0	0	0	0.410	0.410
DNTT	MMP2	1855424	1842719	9606.ENSP00000360216	9606.ENSP00000219070	0	0	0	0	0	0	0	0.410	0.410
VCAM1	TNC	1847502	1845696	9606.ENSP00000294728	9606.ENSP00000265131	0	0	0	0	0	0	0	0.410	0.410
PRG4	TIMP1	1860176	1842705	9606.ENSP00000399679	9606.ENSP00000218388	0	0	0	0	0.054	0.294	0	0.186	0.409
POSTN	FBN1	1857088	1850745	9606.ENSP00000369071	9606.ENSP00000325527	0	0	0	0	0.183	0	0	0.305	0.408
LIG4	NIPBL	1853434	1846802	9606.ENSP00000349393	9606.ENSP00000282516	0	0	0	0	0.263	0.196	0	0.081	0.408
PTPRC	ITGA1	1854576	1846809	9606.ENSP00000356346	9606.ENSP00000282588	0	0	0	0	0	0	0	0.408	0.408
GNAS	IGF1	1855402	1848439	9606.ENSP00000360141	9606.ENSP00000302665	0	0	0	0	0	0	0	0.408	0.408
TNC	COL1A1	1845696	1843064	9606.ENSP00000265131	9606.ENSP00000225964	0	0	0	0	0.100	0	0	0.369	0.408
IL2RA	VCAM1	1857121	1847502	9606.ENSP00000369293	9606.ENSP00000294728	0	0	0	0	0	0	0	0.409	0.408
ADAMTS4	TIMP1	1854703	1842705	9606.ENSP00000356975	9606.ENSP00000218388	0	0	0	0	0.055	0	0	0.399	0.407
IGF1	COL1A1	1848439	1843064	9606.ENSP00000302665	9606.ENSP00000225964	0	0	0	0	0.054	0	0	0.398	0.406
MMP2	FAP	1842719	1842354	9606.ENSP00000219070	9606.ENSP00000188790	0	0	0	0	0.211	0	0	0.277	0.406
BGN	LOX	1850913	1843271	9606.ENSP00000327336	9606.ENSP00000231004	0	0	0	0	0.100	0	0	0.367	0.405
MXRA8	COL6A2	1849016	1848188	9606.ENSP00000307887	9606.ENSP00000300527	0	0	0	0	0.401	0	0	0.047	0.405
ZNF521	CD34	1854220	1849250	9606.ENSP00000354794	9606.ENSP00000310036	0	0	0	0	0.054	0	0	0.396	0.404
PTPRC	MMP2	1854576	1842719	9606.ENSP00000356346	9606.ENSP00000219070	0	0	0	0	0	0	0	0.404	0.404
ANGPT2	ALB	1849738	1847637	9606.ENSP00000314897	9606.ENSP00000295897	0	0	0	0	0.072	0	0	0.383	0.403
BUB3	ATM	1854901	1846577	9606.ENSP00000357858	9606.ENSP00000278616	0	0	0	0	0	0.096	0	0.366	0.402
C1S	SERPIND1	1851002	1842498	9606.ENSP00000328173	9606.ENSP00000215727	0.074	0	0	0	0.099	0.170	0	0.238	0.401
IGF2	FST	1859600	1844467	9606.ENSP00000391826	9606.ENSP00000256759	0	0	0	0	0.088	0	0	0.370	0.401
CALB2	ALB	1848963	1847637	9606.ENSP00000307508	9606.ENSP00000295897	0	0	0	0	0	0	0	0.401	0.401
DNTT	VWF	1855424	1844904	9606.ENSP00000360216	9606.ENSP00000261405	0	0	0	0	0	0	0	0.400	0.400
LGI1	HAS1	1855475	1842883	9606.ENSP00000360472	9606.ENSP00000222115	0	0	0	0	0	0	0	0.400	0.400
DNASE2B	CREM	1855326	1845738	9606.ENSP00000359699	9606.ENSP00000265372	0	0	0	0	0	0	0	0.400	0.400
