# Supplementary material for: Expression of collagen type 1 alpha 1 indicates lymph node metastasis and poor outcomes in squamous cell carcinomas of the lung
Source: PeerJ. 2020 Sep 29;8:e10089. doi: 10.7717/peerj.10089 (PMC7531356; doi:10.7717/peerj.10089)
Supplement: Supplemental Information 4 [file peerj-08-10089-s004.csv]

SUID	degree.layout	MCODE_Cluster	MCODE_Node_Status	MCODE_Score	name	selected	shared name
79	31	Cluster 1	Clustered	12	COL1A1	FALSE	COL1A1
143	13	Cluster 1	Clustered	12	COL15A1	FALSE	COL15A1
83	29	Cluster 1	Clustered	12	COL3A1	FALSE	COL3A1
119	19	Cluster 1	Clustered	12	COL5A1	FALSE	COL5A1
89	18	Cluster 1	Clustered	12	COL6A3	FALSE	COL6A3
153	18	Cluster 1	Clustered	12	COL4A1	FALSE	COL4A1
91	20	Cluster 1	Clustered	12	COL5A2	FALSE	COL5A2
160	13	Cluster 1	Clustered	12	COL16A1	FALSE	COL16A1
100	24	Cluster 1	Clustered	12	COL18A1	FALSE	COL18A1
133	21	Cluster 1	Clustered	12	COL6A2	FALSE	COL6A2
230	15	Cluster 1	Clustered	12	COL14A1	FALSE	COL14A1
327	13	Cluster 1	Seed	12	LEPREL2	FALSE	LEPREL2
78	29	Cluster 1	Clustered	12	COL1A2	FALSE	COL1A2
